# Supplementary material for: Synthesis, Crystal Structure, DFT Calculations, Hirshfeld Surface Analysis and In Silico Drug-Target Profiling of (R)-2-(2-(1,3-Dioxoisoindolin-2-yl)propanamido)benzoic Acid Methyl Ester
Source: Molecules. 2023 May 26;28(11):4375. doi: 10.3390/molecules28114375 (PMC10254292; doi:10.3390/molecules28114375)
Supplement: Supplementary file 1 [file molecules-28-04375-s001.zip]

Archive with 4 entries (4 files):
- checkcif report of lr_ii_797_0m.pdf
- comp-5-xyz-scf.txt
- lr_ii_797PUB (1).CIF
- Supplementary data.pdf
