# Supplementary material for: Synthesis, Crystal Structure, DFT Calculations, Hirshfeld Surface Analysis and In Silico Drug-Target Profiling of (R)-2-(2-(1,3-Dioxoisoindolin-2-yl)propanamido)benzoic Acid Methyl Ester
Source: Molecules. 2023 May 26;28(11):4375. doi: 10.3390/molecules28114375 (PMC10254292; doi:10.3390/molecules28114375)
Supplement: Supplementary file 1 [file molecules-28-04375-s001.zip › comp-5-xyz-scf.txt]

SCF Energy: -1218.516 A.U.
-----------------------------------------
Atom	     X		Y	     Z
-----------------------------------------
O        2.867241   -1.198019   -2.302420
O        1.824370   -0.020700    1.986802
O        0.389473    1.268130   -0.577552
O       -5.460509   -1.157123    0.315916
O       -3.355549   -1.835664    0.083621
N       -1.492516    0.002928   -0.257850
H       -1.839686   -0.953896   -0.142069
N        2.041528   -0.770705   -0.188319
C        3.025411   -0.795638   -1.175628
C        4.250679   -0.240698   -0.539106
C        5.526040   -0.060988   -1.050878
H        5.768046   -0.344351   -2.077519
C        6.485797    0.498502   -0.199744
H        7.503273    0.657155   -0.565152
C        6.165587    0.860625    1.112687
H        6.937819    1.296703    1.750998
C        4.874572    0.675343    1.620033
H        4.616050    0.957618    2.642896
C        3.931375    0.120539    0.769906
C        2.495426   -0.197767    0.999609
C        0.664303   -1.109952   -0.439887
H        0.644441   -1.453192   -1.489186
C        0.168228   -2.231964    0.463162
H        0.093360   -1.901243    1.507861
H        0.871354   -3.075349    0.410739
H       -0.811223   -2.609883    0.137289
C       -0.154582    0.193099   -0.418262
C       -2.509193    0.948764   -0.223216
C       -2.262876    2.324735   -0.362391
H       -1.237508    2.656705   -0.506453
C       -3.310755    3.234897   -0.312604
H       -3.089462    4.299730   -0.422950
C       -4.627298    2.810854   -0.123979
H       -5.445228    3.533207   -0.085588
C       -4.883223    1.455247    0.015249
H       -5.903246    1.099598    0.163996
C       -3.847959    0.509337   -0.031660
C       -4.169305   -0.926977    0.123775
C       -5.851602   -2.513823    0.473292
H       -5.335105   -2.973586    1.328364
H       -5.626619   -3.093579   -0.434059
H       -6.933292   -2.499007    0.650938
