# Supplementary material for: Synthesis, Crystal Structure, DFT Calculations, Hirshfeld Surface Analysis and In Silico Drug-Target Profiling of (R)-2-(2-(1,3-Dioxoisoindolin-2-yl)propanamido)benzoic Acid Methyl Ester
Source: Molecules. 2023 May 26;28(11):4375. doi: 10.3390/molecules28114375 (PMC10254292; doi:10.3390/molecules28114375)
Supplement: Supplementary file 1 [file molecules-28-04375-s001.zip › lr_ii_797PUB (1).CIF]

data_global

#==============================================================
# PROCESSING SUMMARY (IUCr Office Use only)

_publ_contact_author
;
Muhammad Nawaz Tahir
University of Sargodha
Department of Physics
Sargodha
Pakistan
;
_publ_contact_author_phone       '0092 48 92 30 914'
_publ_contact_author_fax         '0092 48 32 22 121'
_publ_contact_author_email       'dmntahir_uos@yahoo.com'
_publ_requested_journal          ''
_journal_date_recd_electronic      ?

_journal_date_to_coeditor         ?
_journal_date_from_coeditor       ?
_journal_date_accepted    ?

_journal_date_printers_first      ?
_journal_date_printers_final      ?
_journal_date_proofs_out          ?
_journal_date_proofs_in           ?

_journal_coeditor_name            ?
_journal_coeditor_code     ?
_journal_paper_category      ?
_journal_coeditor_notes
;
;

_journal_techeditor_code      ?
_iucr_compatibility_tag          ?
_journal_techeditor_notes
;
;

_journal_coden_ASTM               ?
_journal_name_full                ?
_journal_year                     ?
_journal_volume                   ?
_journal_issue                    ?
_journal_page_first               ?
_journal_page_last                ?

_journal_suppl_publ_number        ?
_journal_suppl_publ_pages         ?
#==============================================================

 loop_
_publ_author_name
_publ_author_address


'Muhammad Nawaz Tahir'
;
Department of Physics
University of Sargodha
Sargodha
Pakistan
;

'Muhammad Ashfaq'
;
Department of Physics
University of Sargodha
Sargodha
Pakistan
;


_audit_creation_date             ?
_audit_creation_method           ?
#==============================================================================

# TEXT

_publ_section_title
;
methyl 2-(2-(1,3-dioxoisoindolin-2-yl)propanamido)benzoate
;

_publ_section_abstract 
;
; 

_publ_section_comment
;
;

_publ_section_exptl_refinement 
;
;

_publ_section_exptl_prep
;
;

_publ_section_related_literature
;
;

_publ_section_references
;
Bruker  (2005). <i>SADABS</i>. Bruker AXS Inc., Madison, Wisconsin, USA.

Bruker  (2007). <i>APEX2</i> and <i>SAINT</i>. Bruker AXS Inc.,
Madison, Wisconsin, USA.


Farrugia, L. J. (1997). <i>J. Appl. Cryst.</i> <b>30</b>, 565.

Farrugia, L. J. (1999). <i>J. Appl. Cryst.</i> <b>32</b>, 837--838.

Sheldrick, G. M. (2008). <i>Acta Cryst.</i> A<b>64</b>, 112--122.

Sheldrick, G. M. (2015). <i>Acta Cryst.</i> C<b>71</b>, 3--8.

Spek, A. L. (2009). <i>Acta Cryst.</i> D<b>65</b>, 148--155.
;

_publ_section_figure_captions
;
;
_publ_section_acknowledgements
;
;

data_lr_ii_797_0m       
 
_audit_creation_method            'SHELXL-2018/3'
_shelx_SHELXL_version_number      '2018/3'
_chemical_name_common     ?
_chemical_absolute_configuration   '.'
_chemical_name_systematic
;
methyl 2-(2-(1,3-dioxoisoindolin-2-yl)propanamido)benzoate
;
_chemical_formula_moiety    'C19 H16 N2 O5'
_chemical_formula_sum       'C19 H16 N2 O5'
_chemical_formula_iupac     'C19 H16 N2 O5'
_chemical_formula_weight               352.34

loop_
 _atom_type_symbol
 _atom_type_description
 _atom_type_scat_dispersion_real
 _atom_type_scat_dispersion_imag
 _atom_type_scat_source
 'C'  'C'   0.0033   0.0016
 'International Tables Vol C Tables 4.2.6.8 and 6.1.1.4'
 'H'  'H'   0.0000   0.0000
 'International Tables Vol C Tables 4.2.6.8 and 6.1.1.4'
 'N'  'N'   0.0061   0.0033
 'International Tables Vol C Tables 4.2.6.8 and 6.1.1.4'
 'O'  'O'   0.0106   0.0060
 'International Tables Vol C Tables 4.2.6.8 and 6.1.1.4'
 
_space_group_crystal_system       monoclinic
_space_group_IT_number            14
_space_group_name_H-M_alt         'P 21/n'
_space_group_name_Hall            '-P 2yn'
 
_shelx_space_group_comment
;
The symmetry employed for this shelxl refinement is uniquely defined
by the following loop, which should always be used as a source of
symmetry information in preference to the above space-group names.
They are only intended as comments.
;
 
loop_
 _space_group_symop_operation_xyz
 'x, y, z'
 '-x+1/2, y+1/2, -z+1/2'
 '-x, -y, -z'
 'x-1/2, -y-1/2, z-1/2'
 
_cell_length_a                    12.0628(10)
_cell_length_b                    9.7196(8)
_cell_length_c                    14.8898(10)
_cell_angle_alpha                 90
_cell_angle_beta                  96.520(4)
_cell_angle_gamma                 90
_cell_volume                      1734.5(2)
_cell_formula_units_Z             4
_cell_measurement_reflns_used            2311
_cell_measurement_theta_min             2.062 
_cell_measurement_theta_max            27.944
_cell_measurement_temperature     296(2)
_exptl_crystal_description         prism     
_exptl_crystal_colour              'colourless'
_exptl_crystal_size_max     0.30
_exptl_crystal_size_mid     0.25
_exptl_crystal_size_min     0.23
_exptl_crystal_density_diffrn     1.349 
_exptl_crystal_density_meas     ?
_exptl_crystal_density_method     'not measured'
_exptl_crystal_F_000                    736
_exptl_absorpt_coefficient_mu     0.099 
_exptl_absorpt_correction_type     multi-scan
_exptl_absorpt_process_details     '(SADABS; Bruker, 2005)'
_exptl_absorpt_correction_T_min   0.980 
_exptl_absorpt_correction_T_max   0.985
_exptl_special_details  
;
;


_diffrn_ambient_temperature     296(2)
_diffrn_radiation_type      MoK\a
_diffrn_radiation_wavelength     0.71073
_diffrn_radiation_source     'fine-focus sealed tube'
_diffrn_radiation_monochromator     graphite
_diffrn_measurement_device_type 'Bruker Kappa APEXII CCD'
_diffrn_measurement_method     \w
_diffrn_detector_area_resol_mean     7.853
_diffrn_reflns_number             14529
_diffrn_reflns_av_unetI/netI      0.0413
_diffrn_reflns_av_R_equivalents   0.0317
_diffrn_reflns_limit_h_min        -15
_diffrn_reflns_limit_h_max        15
_diffrn_reflns_limit_k_min        -10
_diffrn_reflns_limit_k_max        12
_diffrn_reflns_limit_l_min        -19
_diffrn_reflns_limit_l_max        19
_diffrn_reflns_theta_min          2.062
_diffrn_reflns_theta_max          27.944
_diffrn_reflns_theta_full         25.242
_diffrn_measured_fraction_theta_max   0.998
_diffrn_measured_fraction_theta_full  1.000
_diffrn_standards_number     0
_diffrn_standards_interval_count     ?
_diffrn_standards_interval_time     ?
_diffrn_standards_decay_%     ?

_refine_special_details
;
Refinement of <i>F</i>^2^ against ALL reflections. The weighted <i>R</i>-factor
<i>wR</i> and goodness of fit <i>S</i> are based on <i>F</i>^2^, conventional
<i>R</i>-factors <i>R</i> are based on <i>F</i>, with <i>F</i> set to zero for
negative <i>F</i>^2^. The threshold expression of <i>F</i>^2^ >
\s(<i>F</i>^2^) is used only for calculating <i>R</i>-factors(gt) <i>etc</i>.
and is not relevant to the choice of reflections for refinement.
<i>R</i>-factors based on <i>F</i>^2^ are statistically about twice as large
as those based on <i>F</i>, and <i>R</i>- factors based on ALL data will be
even larger.
;
_reflns_number_total                  4154
_reflns_number_gt                     2311
_reflns_threshold_expression     I>2\s(I)
_refine_ls_structure_factor_coef     Fsqd
_refine_ls_matrix_type     full
_refine_ls_R_factor_all           0.1029
_refine_ls_R_factor_gt            0.0505
_refine_ls_wR_factor_ref          0.1352
_refine_ls_wR_factor_gt           0.1145
_refine_ls_goodness_of_fit_ref    1.012
_refine_ls_restrained_S_all       1.012
_refine_ls_number_reflns          4154 
_refine_ls_number_parameters      237
_refine_ls_number_restraints      0
_refine_ls_extinction_method      none
_refine_ls_extinction_coef        .
_refine_ls_hydrogen_treatment    constr 
_refine_ls_weighting_scheme     calc
_refine_ls_weighting_details
'w=1/[\s^2^(Fo^2^)+(0.0566P)^2^+0.1385P] where P=(Fo^2^+2Fc^2^)/3'
_atom_sites_solution_hydrogens     geom
_atom_sites_solution_primary     direct
_atom_sites_solution_secondary     difmap
_refine_ls_shift/su_max      0.000
_refine_ls_shift/su_mean      0.000
_computing_data_collection     'APEX2 (Bruker, 2007)'
_computing_cell_refinement     'SAINT (Bruker, 2007)'
_computing_data_reduction      'SAINT (Bruker, 2007)'
_computing_structure_solution     'SHELXS97 (Sheldrick, 2008)'
_computing_structure_refinement   'SHELXL-2018/3  (Sheldrick, 2015)'
_computing_molecular_graphics     
'ORTEP-3 for Windows (Farrugia, 1997) and PLATON (Spek, 2009)'
_computing_publication_material   
;
WinGX (Farrugia, 1999) and PLATON (Spek, 2009)
;

loop_
 _atom_site_label
 _atom_site_type_symbol
 _atom_site_fract_x
 _atom_site_fract_y
 _atom_site_fract_z
 _atom_site_U_iso_or_equiv
 _atom_site_adp_type
 _atom_site_occupancy
 _atom_site_site_symmetry_order  
 _atom_site_calc_flag
 _atom_site_refinement_flags_posn
 _atom_site_refinement_flags_adp
 _atom_site_refinement_flags_occupancy
 _atom_site_disorder_assembly
 _atom_site_disorder_group
O1 O 0.56743(13) 0.82040(15) 0.32329(10) 0.0805(5) Uani 1 1 d . . . . .
O2 O 0.76916(13) 0.42835(15) 0.37305(10) 0.0790(5) Uani 1 1 d . . . . .
O3 O 0.55652(11) 0.45754(13) 0.22119(8) 0.0642(4) Uani 1 1 d . . . . .
O4 O 0.75286(13) 0.45917(17) -0.15714(9) 0.0858(5) Uani 1 1 d . . . . .
O5 O 0.78294(14) 0.56018(18) -0.02353(10) 0.0918(5) Uani 1 1 d . . . . .
N1 N 0.65663(12) 0.48351(15) 0.10263(9) 0.0537(4) Uani 1 1 d . . . . .
H1 H 0.709960 0.531810 0.085189 0.064 Uiso 1 1 calc R U . . .
N2 N 0.68181(12) 0.63135(14) 0.32810(9) 0.0514(4) Uani 1 1 d . . . . .
C1 C 0.61280(15) 0.7253(2) 0.36448(13) 0.0545(5) Uani 1 1 d . . . . .
C2 C 0.60771(15) 0.6822(2) 0.45917(12) 0.0534(5) Uani 1 1 d . . . . .
C3 C 0.55011(17) 0.7385(2) 0.52459(15) 0.0742(6) Uani 1 1 d . . . . .
H3 H 0.508665 0.818751 0.514317 0.089 Uiso 1 1 calc R U . . .
C4 C 0.5566(2) 0.6701(3) 0.60657(16) 0.0857(7) Uani 1 1 d . . . . .
H4 H 0.519601 0.706060 0.652771 0.103 Uiso 1 1 calc R U . . .
C5 C 0.6160(2) 0.5512(3) 0.62128(15) 0.0843(7) Uani 1 1 d . . . . .
H5 H 0.618235 0.507553 0.677043 0.101 Uiso 1 1 calc R U . . .
C6 C 0.67290(18) 0.4945(3) 0.55498(14) 0.0740(6) Uani 1 1 d . . . . .
H6 H 0.713206 0.413262 0.564785 0.089 Uiso 1 1 calc R U . . .
C7 C 0.66759(15) 0.5629(2) 0.47394(12) 0.0543(5) Uani 1 1 d . . . . .
C8 C 0.71460(16) 0.52690(19) 0.38903(12) 0.0548(5) Uani 1 1 d . . . . .
C9 C 0.69946(15) 0.63060(18) 0.23271(11) 0.0515(5) Uani 1 1 d . . . . .
H9 H 0.667609 0.716455 0.206675 0.062 Uiso 1 1 calc R U . . .
C10 C 0.82127(16) 0.6319(2) 0.21962(13) 0.0661(6) Uani 1 1 d . . . . .
H10A H 0.853487 0.543802 0.235897 0.099 Uiso 1 1 calc R U . . .
H10B H 0.858787 0.701773 0.257199 0.099 Uiso 1 1 calc R U . . .
H10C H 0.829271 0.650952 0.157427 0.099 Uiso 1 1 calc R U . . .
C11 C 0.63027(14) 0.51300(17) 0.18606(11) 0.0462(4) Uani 1 1 d . . . . .
C12 C 0.61035(14) 0.38629(17) 0.04028(11) 0.0458(4) Uani 1 1 d . . . . .
C13 C 0.52938(15) 0.29386(19) 0.06083(13) 0.0570(5) Uani 1 1 d . . . . .
H13 H 0.503112 0.296896 0.117150 0.068 Uiso 1 1 calc R U . . .
C14 C 0.48778(17) 0.1975(2) -0.00205(14) 0.0660(6) Uani 1 1 d . . . . .
H14 H 0.433676 0.135904 0.012637 0.079 Uiso 1 1 calc R U . . .
C15 C 0.52432(17) 0.1905(2) -0.08567(14) 0.0651(5) Uani 1 1 d . . . . .
H15 H 0.495919 0.124595 -0.127358 0.078 Uiso 1 1 calc R U . . .
C16 C 0.60298(16) 0.2818(2) -0.10668(12) 0.0587(5) Uani 1 1 d . . . . .
H16 H 0.627436 0.277856 -0.163650 0.070 Uiso 1 1 calc R U . . .
C17 C 0.64797(14) 0.38076(18) -0.04547(11) 0.0483(4) Uani 1 1 d . . . . .
C18 C 0.73285(17) 0.4764(2) -0.07178(13) 0.0616(5) Uani 1 1 d . . . . .
C19 C 0.8402(2) 0.5452(3) -0.18649(18) 0.1246(12) Uani 1 1 d . . . . .
H19A H 0.908203 0.530787 -0.147419 0.187 Uiso 1 1 calc R U . . .
H19B H 0.818711 0.640048 -0.184104 0.187 Uiso 1 1 calc R U . . .
H19C H 0.851645 0.521503 -0.247363 0.187 Uiso 1 1 calc R U . . .
 
loop_
 _atom_site_aniso_label
 _atom_site_aniso_U_11
 _atom_site_aniso_U_22
 _atom_site_aniso_U_33
 _atom_site_aniso_U_23
 _atom_site_aniso_U_13
 _atom_site_aniso_U_12
O1 0.0946(11) 0.0690(9) 0.0826(11) 0.0143(8) 0.0301(9) 0.0283(8)
O2 0.0916(11) 0.0744(10) 0.0708(10) 0.0037(8) 0.0089(8) 0.0326(9)
O3 0.0693(9) 0.0759(9) 0.0510(8) 0.0013(7) 0.0223(7) -0.0152(7)
O4 0.0822(11) 0.1319(13) 0.0463(8) -0.0062(8) 0.0208(7) -0.0366(9)
O5 0.1018(12) 0.1153(13) 0.0641(10) -0.0221(9) 0.0349(9) -0.0555(10)
N1 0.0564(10) 0.0666(10) 0.0400(8) -0.0040(7) 0.0134(7) -0.0179(7)
N2 0.0593(10) 0.0531(9) 0.0423(8) -0.0028(7) 0.0083(7) 0.0075(7)
C1 0.0537(12) 0.0551(12) 0.0569(12) -0.0056(9) 0.0159(9) -0.0004(9)
C2 0.0496(11) 0.0622(12) 0.0499(11) -0.0121(9) 0.0126(9) -0.0094(9)
C3 0.0725(15) 0.0884(16) 0.0660(15) -0.0131(12) 0.0265(11) -0.0067(12)
C4 0.0794(17) 0.120(2) 0.0624(15) -0.0186(15) 0.0295(13) -0.0138(15)
C5 0.0746(16) 0.131(2) 0.0482(13) 0.0090(14) 0.0105(11) -0.0216(15)
C6 0.0675(14) 0.0986(17) 0.0551(13) 0.0096(12) 0.0027(11) -0.0053(12)
C7 0.0511(11) 0.0687(12) 0.0426(10) -0.0022(9) 0.0031(8) -0.0093(9)
C8 0.0569(12) 0.0573(12) 0.0492(11) -0.0038(9) 0.0012(9) 0.0036(9)
C9 0.0606(12) 0.0521(11) 0.0435(10) 0.0001(8) 0.0126(9) 0.0009(8)
C10 0.0664(14) 0.0723(13) 0.0618(13) -0.0150(10) 0.0170(10) -0.0172(10)
C11 0.0482(11) 0.0514(10) 0.0398(10) 0.0062(8) 0.0083(8) 0.0030(8)
C12 0.0449(10) 0.0508(10) 0.0409(10) 0.0022(8) 0.0015(8) -0.0016(8)
C13 0.0586(12) 0.0637(12) 0.0484(11) 0.0061(9) 0.0045(9) -0.0110(10)
C14 0.0665(13) 0.0643(13) 0.0651(14) 0.0067(10) -0.0011(11) -0.0201(10)
C15 0.0700(14) 0.0610(12) 0.0618(13) -0.0081(10) -0.0037(11) -0.0076(10)
C16 0.0608(13) 0.0682(13) 0.0464(11) -0.0059(10) 0.0032(9) 0.0039(10)
C17 0.0444(10) 0.0590(11) 0.0413(10) 0.0017(8) 0.0042(8) 0.0009(8)
C18 0.0588(13) 0.0823(14) 0.0453(11) -0.0028(10) 0.0128(9) -0.0097(11)
C19 0.120(2) 0.192(3) 0.0694(17) -0.0034(18) 0.0431(16) -0.074(2)
 
_geom_special_details
;
 All esds (except the esd in the dihedral angle between two l.s. planes)
 are estimated using the full covariance matrix.  The cell esds are taken
 into account individually in the estimation of esds in distances, angles
 and torsion angles; correlations between esds in cell parameters are only
 used when they are defined by crystal symmetry.  An approximate (isotropic)
 treatment of cell esds is used for estimating esds involving l.s. planes.
;
 
loop_
 _geom_bond_atom_site_label_1
 _geom_bond_atom_site_label_2
 _geom_bond_distance
 _geom_bond_site_symmetry_2
 _geom_bond_publ_flag
O1 C1 1.206(2) . ?
O2 C8 1.201(2) . ?
O3 C11 1.2088(19) . ?
O4 C18 1.331(2) . ?
O4 C19 1.451(3) . ?
O5 C18 1.202(2) . ?
N1 C11 1.348(2) . ?
N1 C12 1.396(2) . ?
N1 H1 0.8600 . ?
N2 C1 1.387(2) . ?
N2 C8 1.389(2) . ?
N2 C9 1.460(2) . ?
C1 C2 1.479(3) . ?
C2 C7 1.371(3) . ?
C2 C3 1.373(3) . ?
C3 C4 1.384(3) . ?
C3 H3 0.9300 . ?
C4 C5 1.364(3) . ?
C4 H4 0.9300 . ?
C5 C6 1.379(3) . ?
C5 H5 0.9300 . ?
C6 C7 1.373(3) . ?
C6 H6 0.9300 . ?
C7 C8 1.485(2) . ?
C9 C10 1.504(2) . ?
C9 C11 1.534(2) . ?
C9 H9 0.9800 . ?
C10 H10A 0.9600 . ?
C10 H10B 0.9600 . ?
C10 H10C 0.9600 . ?
C12 C13 1.387(2) . ?
C12 C17 1.404(2) . ?
C13 C14 1.378(3) . ?
C13 H13 0.9300 . ?
C14 C15 1.369(3) . ?
C14 H14 0.9300 . ?
C15 C16 1.361(3) . ?
C15 H15 0.9300 . ?
C16 C17 1.392(2) . ?
C16 H16 0.9300 . ?
C17 C18 1.469(3) . ?
C19 H19A 0.9600 . ?
C19 H19B 0.9600 . ?
C19 H19C 0.9600 . ?
 
loop_
 _geom_angle_atom_site_label_1
 _geom_angle_atom_site_label_2
 _geom_angle_atom_site_label_3
 _geom_angle
 _geom_angle_site_symmetry_1
 _geom_angle_site_symmetry_3
 _geom_angle_publ_flag
C18 O4 C19 115.59(18) . . ?
C11 N1 C12 129.69(15) . . ?
C11 N1 H1 115.2 . . ?
C12 N1 H1 115.2 . . ?
C1 N2 C8 111.42(15) . . ?
C1 N2 C9 122.94(15) . . ?
C8 N2 C9 124.73(14) . . ?
O1 C1 N2 124.34(17) . . ?
O1 C1 C2 129.55(17) . . ?
N2 C1 C2 106.12(16) . . ?
C7 C2 C3 121.55(19) . . ?
C7 C2 C1 108.34(16) . . ?
C3 C2 C1 130.0(2) . . ?
C2 C3 C4 116.8(2) . . ?
C2 C3 H3 121.6 . . ?
C4 C3 H3 121.6 . . ?
C5 C4 C3 121.6(2) . . ?
C5 C4 H4 119.2 . . ?
C3 C4 H4 119.2 . . ?
C4 C5 C6 121.2(2) . . ?
C4 C5 H5 119.4 . . ?
C6 C5 H5 119.4 . . ?
C7 C6 C5 117.3(2) . . ?
C7 C6 H6 121.4 . . ?
C5 C6 H6 121.4 . . ?
C2 C7 C6 121.45(18) . . ?
C2 C7 C8 107.92(16) . . ?
C6 C7 C8 130.6(2) . . ?
O2 C8 N2 125.12(17) . . ?
O2 C8 C7 128.84(18) . . ?
N2 C8 C7 106.03(15) . . ?
N2 C9 C10 112.24(15) . . ?
N2 C9 C11 108.19(14) . . ?
C10 C9 C11 115.91(14) . . ?
N2 C9 H9 106.7 . . ?
C10 C9 H9 106.7 . . ?
C11 C9 H9 106.7 . . ?
C9 C10 H10A 109.5 . . ?
C9 C10 H10B 109.5 . . ?
H10A C10 H10B 109.5 . . ?
C9 C10 H10C 109.5 . . ?
H10A C10 H10C 109.5 . . ?
H10B C10 H10C 109.5 . . ?
O3 C11 N1 124.49(17) . . ?
O3 C11 C9 121.71(15) . . ?
N1 C11 C9 113.74(14) . . ?
C13 C12 N1 122.03(16) . . ?
C13 C12 C17 118.98(16) . . ?
N1 C12 C17 118.99(15) . . ?
C14 C13 C12 120.11(18) . . ?
C14 C13 H13 119.9 . . ?
C12 C13 H13 119.9 . . ?
C15 C14 C13 121.46(18) . . ?
C15 C14 H14 119.3 . . ?
C13 C14 H14 119.3 . . ?
C16 C15 C14 118.79(18) . . ?
C16 C15 H15 120.6 . . ?
C14 C15 H15 120.6 . . ?
C15 C16 C17 122.01(18) . . ?
C15 C16 H16 119.0 . . ?
C17 C16 H16 119.0 . . ?
C16 C17 C12 118.65(16) . . ?
C16 C17 C18 119.64(16) . . ?
C12 C17 C18 121.70(16) . . ?
O5 C18 O4 121.49(18) . . ?
O5 C18 C17 125.98(17) . . ?
O4 C18 C17 112.50(18) . . ?
O4 C19 H19A 109.5 . . ?
O4 C19 H19B 109.5 . . ?
H19A C19 H19B 109.5 . . ?
O4 C19 H19C 109.5 . . ?
H19A C19 H19C 109.5 . . ?
H19B C19 H19C 109.5 . . ?
 
loop_
 _geom_torsion_atom_site_label_1
 _geom_torsion_atom_site_label_2
 _geom_torsion_atom_site_label_3
 _geom_torsion_atom_site_label_4
 _geom_torsion
 _geom_torsion_site_symmetry_1
 _geom_torsion_site_symmetry_2
 _geom_torsion_site_symmetry_3
 _geom_torsion_site_symmetry_4
 _geom_torsion_publ_flag
C8 N2 C1 O1 -175.04(18) . . . . ?
C9 N2 C1 O1 -5.5(3) . . . . ?
C8 N2 C1 C2 4.3(2) . . . . ?
C9 N2 C1 C2 173.83(15) . . . . ?
O1 C1 C2 C7 176.2(2) . . . . ?
N2 C1 C2 C7 -3.1(2) . . . . ?
O1 C1 C2 C3 0.2(4) . . . . ?
N2 C1 C2 C3 -179.07(19) . . . . ?
C7 C2 C3 C4 0.9(3) . . . . ?
C1 C2 C3 C4 176.38(19) . . . . ?
C2 C3 C4 C5 -1.0(3) . . . . ?
C3 C4 C5 C6 0.4(4) . . . . ?
C4 C5 C6 C7 0.3(3) . . . . ?
C3 C2 C7 C6 -0.2(3) . . . . ?
C1 C2 C7 C6 -176.58(17) . . . . ?
C3 C2 C7 C8 177.25(17) . . . . ?
C1 C2 C7 C8 0.9(2) . . . . ?
C5 C6 C7 C2 -0.4(3) . . . . ?
C5 C6 C7 C8 -177.18(19) . . . . ?
C1 N2 C8 O2 175.58(19) . . . . ?
C9 N2 C8 O2 6.3(3) . . . . ?
C1 N2 C8 C7 -3.8(2) . . . . ?
C9 N2 C8 C7 -173.09(15) . . . . ?
C2 C7 C8 O2 -177.6(2) . . . . ?
C6 C7 C8 O2 -0.5(4) . . . . ?
C2 C7 C8 N2 1.7(2) . . . . ?
C6 C7 C8 N2 178.80(19) . . . . ?
C1 N2 C9 C10 127.97(18) . . . . ?
C8 N2 C9 C10 -63.9(2) . . . . ?
C1 N2 C9 C11 -102.89(18) . . . . ?
C8 N2 C9 C11 65.3(2) . . . . ?
C12 N1 C11 O3 -1.3(3) . . . . ?
C12 N1 C11 C9 -178.52(16) . . . . ?
N2 C9 C11 O3 15.5(2) . . . . ?
C10 C9 C11 O3 142.60(18) . . . . ?
N2 C9 C11 N1 -167.16(14) . . . . ?
C10 C9 C11 N1 -40.1(2) . . . . ?
C11 N1 C12 C13 -4.8(3) . . . . ?
C11 N1 C12 C17 176.06(17) . . . . ?
N1 C12 C13 C14 -178.52(17) . . . . ?
C17 C12 C13 C14 0.6(3) . . . . ?
C12 C13 C14 C15 -0.2(3) . . . . ?
C13 C14 C15 C16 -0.4(3) . . . . ?
C14 C15 C16 C17 0.6(3) . . . . ?
C15 C16 C17 C12 -0.2(3) . . . . ?
C15 C16 C17 C18 179.86(18) . . . . ?
C13 C12 C17 C16 -0.4(2) . . . . ?
N1 C12 C17 C16 178.75(15) . . . . ?
C13 C12 C17 C18 179.50(17) . . . . ?
N1 C12 C17 C18 -1.3(3) . . . . ?
C19 O4 C18 O5 1.5(3) . . . . ?
C19 O4 C18 C17 -176.8(2) . . . . ?
C16 C17 C18 O5 -175.0(2) . . . . ?
C12 C17 C18 O5 5.1(3) . . . . ?
C16 C17 C18 O4 3.2(3) . . . . ?
C12 C17 C18 O4 -176.68(17) . . . . ?
 
loop_
 _geom_hbond_atom_site_label_D 
 _geom_hbond_atom_site_label_H 
 _geom_hbond_atom_site_label_A 
 _geom_hbond_distance_DH 
 _geom_hbond_distance_HA 
 _geom_hbond_distance_DA 
 _geom_hbond_angle_DHA 
 _geom_hbond_site_symmetry_A 
 _geom_hbond_publ_flag
N1 H1 O5  0.86 1.95 2.6562(19) 138.8 . yes
C9 H9 O2  0.98 2.54 3.337(2) 138.7 2_655 yes
C10 H10A O1  0.96 2.57 3.402(3) 145.4 2_645 yes
C10 H10A O2  0.96 2.63 3.139(2) 113.3 . yes
C13 H13 O3  0.93 2.24 2.857(2) 123.0 . yes
C19 H19A O1  0.96 2.48 3.025(3) 115.7 4_675 yes
 
_refine_diff_density_max    0.160
_refine_diff_density_min   -0.166
_refine_diff_density_rms    0.034

_shelx_res_file
;
TITL LR_II_797_0m in P2(1)/n COLORLESS PRISM
    shelx.res
    created by SHELXL-2018/3 at 13:10:03 on 27-Jan-2021
CELL 0.71073 12.0628 9.7196 14.8898 90.000 96.520 90.000
ZERR 4.00 0.0010 0.0008 0.0010 0.000 0.004 0.000
LATT 1
SYMM -x+1/2, y+1/2, -z+1/2
SFAC C  H  N  O
UNIT 76  64  8  20
L.S. 20
ACTA
BOND $H
HTAB
HTAB N1 O5
EQIV $1 -x+3/2, y+1/2, -z+1/2
HTAB C9 O2_$1
EQIV $2 -x+3/2, y-1/2, -z+1/2
HTAB C10 O1_$2
HTAB C10 O2
HTAB C13 O3
EQIV $3 x+1/2, -y+3/2, z-1/2
HTAB C19 O1_$3
CONF
LIST 4
FMAP 2
PLAN 8
SIZE 0.30 0.25 0.23
MPLA 11 C1 C2 C3 C4 C5 C6 C7 C8 N2 O1 O2
MPLA 4 C9 C11 N1 O3 C10
MPLA 10 C12 C13 C14 C15 C16 C17 C18 C19 O4 O5
MPLA 11 C1 C2 C3 C4 C5 C6 C7 C8 N2 O1 O2
TEMP 23.000
WGHT    0.056600    0.138500
FVAR       0.18245
O1    4    0.567428    0.820401    0.323293    11.00000    0.09459    0.06899 =
         0.08264    0.01430    0.03007    0.02826
O2    4    0.769162    0.428346    0.373048    11.00000    0.09157    0.07443 =
         0.07079    0.00369    0.00889    0.03260
O3    4    0.556521    0.457536    0.221190    11.00000    0.06929    0.07590 =
         0.05102    0.00130    0.02229   -0.01521
O4    4    0.752859    0.459174   -0.157141    11.00000    0.08222    0.13191 =
         0.04634   -0.00624    0.02081   -0.03663
O5    4    0.782943    0.560177   -0.023529    11.00000    0.10185    0.11535 =
         0.06411   -0.02207    0.03489   -0.05555
N1    3    0.656633    0.483506    0.102630    11.00000    0.05640    0.06660 =
         0.03995   -0.00400    0.01341   -0.01785
AFIX  43
H1    2    0.709960    0.531810    0.085189    11.00000   -1.20000
AFIX   0
N2    3    0.681812    0.631351    0.328096    11.00000    0.05926    0.05306 =
         0.04234   -0.00280    0.00834    0.00751
C1    1    0.612805    0.725299    0.364485    11.00000    0.05369    0.05514 =
         0.05691   -0.00560    0.01592   -0.00039
C2    1    0.607715    0.682161    0.459169    11.00000    0.04961    0.06224 =
         0.04988   -0.01208    0.01259   -0.00941
C3    1    0.550109    0.738465    0.524591    11.00000    0.07251    0.08837 =
         0.06599   -0.01308    0.02648   -0.00667
AFIX  43
H3    2    0.508665    0.818751    0.514317    11.00000   -1.20000
AFIX   0
C4    1    0.556635    0.670068    0.606573    11.00000    0.07944    0.12033 =
         0.06238   -0.01863    0.02949   -0.01379
AFIX  43
H4    2    0.519601    0.706060    0.652771    11.00000   -1.20000
AFIX   0
C5    1    0.616039    0.551183    0.621281    11.00000    0.07459    0.13076 =
         0.04823    0.00896    0.01048   -0.02157
AFIX  43
H5    2    0.618235    0.507553    0.677043    11.00000   -1.20000
AFIX   0
C6    1    0.672904    0.494493    0.554981    11.00000    0.06751    0.09855 =
         0.05507    0.00964    0.00274   -0.00529
AFIX  43
H6    2    0.713206    0.413262    0.564785    11.00000   -1.20000
AFIX   0
C7    1    0.667586    0.562863    0.473939    11.00000    0.05111    0.06870 =
         0.04255   -0.00225    0.00307   -0.00926
C8    1    0.714596    0.526901    0.389030    11.00000    0.05689    0.05730 =
         0.04922   -0.00377    0.00116    0.00360
C9    1    0.699465    0.630602    0.232707    11.00000    0.06060    0.05208 =
         0.04351    0.00013    0.01265    0.00092
AFIX  13
H9    2    0.667609    0.716455    0.206675    11.00000   -1.20000
AFIX   0
C10   1    0.821265    0.631900    0.219625    11.00000    0.06637    0.07229 =
         0.06183   -0.01499    0.01695   -0.01723
AFIX 137
H10A  2    0.853487    0.543802    0.235897    11.00000   -1.50000
H10B  2    0.858787    0.701773    0.257199    11.00000   -1.50000
H10C  2    0.829271    0.650952    0.157427    11.00000   -1.50000
AFIX   0
C11   1    0.630270    0.513004    0.186065    11.00000    0.04816    0.05143 =
         0.03981    0.00623    0.00831    0.00299
C12   1    0.610345    0.386292    0.040277    11.00000    0.04494    0.05082 =
         0.04090    0.00218    0.00147   -0.00164
C13   1    0.529382    0.293864    0.060830    11.00000    0.05864    0.06369 =
         0.04841    0.00615    0.00450   -0.01097
AFIX  43
H13   2    0.503112    0.296896    0.117150    11.00000   -1.20000
AFIX   0
C14   1    0.487779    0.197522   -0.002054    11.00000    0.06647    0.06434 =
         0.06510    0.00672   -0.00111   -0.02010
AFIX  43
H14   2    0.433676    0.135904    0.012637    11.00000   -1.20000
AFIX   0
C15   1    0.524323    0.190509   -0.085667    11.00000    0.07002    0.06100 =
         0.06180   -0.00813   -0.00368   -0.00762
AFIX  43
H15   2    0.495919    0.124595   -0.127358    11.00000   -1.20000
AFIX   0
C16   1    0.602983    0.281754   -0.106677    11.00000    0.06081    0.06815 =
         0.04640   -0.00592    0.00321    0.00391
AFIX  43
H16   2    0.627436    0.277856   -0.163650    11.00000   -1.20000
AFIX   0
C17   1    0.647968    0.380764   -0.045474    11.00000    0.04441    0.05896 =
         0.04133    0.00174    0.00423    0.00089
C18   1    0.732850    0.476387   -0.071779    11.00000    0.05875    0.08226 =
         0.04527   -0.00276    0.01282   -0.00974
C19   1    0.840246    0.545150   -0.186489    11.00000    0.12020    0.19160 =
         0.06942   -0.00336    0.04312   -0.07385
AFIX 137
H19A  2    0.908203    0.530787   -0.147419    11.00000   -1.50000
H19B  2    0.818711    0.640048   -0.184104    11.00000   -1.50000
H19C  2    0.851645    0.521503   -0.247363    11.00000   -1.50000

AFIX   0
HKLF 4


REM  LR_II_797_0m in P2(1)/n COLORLESS PRISM
REM wR2 = 0.1352, GooF = S = 1.012, Restrained GooF = 1.012 for all data
REM R1 = 0.0505 for 2311 Fo > 4sig(Fo) and 0.1029 for all 4154 data
REM 237 parameters refined using 0 restraints

END

WGHT      0.0566      0.1385

REM Instructions for potential hydrogen bonds
HTAB N1 O5
HTAB C9 O2_$1
HTAB C10 O1_$2
HTAB C10 O2
HTAB C13 O3
HTAB C19 O1_$3

REM Highest difference peak  0.160,  deepest hole -0.166,  1-sigma level  0.034
Q1    1   0.7768  0.3578  0.4213  11.00000  0.05    0.16
Q2    1   0.7895  0.6439 -0.1929  11.00000  0.05    0.14
Q3    1   0.8270  0.5547 -0.2523  11.00000  0.05    0.13
Q4    1   0.8285  0.4919 -0.1817  11.00000  0.05    0.13
Q5    1   0.6450  0.3654  0.0016  11.00000  0.05    0.12
Q6    1   0.6407  0.5108  0.4937  11.00000  0.05    0.11
Q7    1   0.7137  0.5605 -0.1620  11.00000  0.05    0.11
Q8    1   0.3689  0.1885  0.0149  11.00000  0.05    0.11
;
_shelx_res_checksum   25961

_shelx_hkl_file
;
   1   0   0   -0.14    0.03
   1   0   0   -0.12    0.03
  -1   0   0   -0.17    0.01
  -1   0   0   -0.13    0.02
  -2   0   0  108.24    2.40
  -2   0   0  119.86    2.32
   2   0   0  117.26    2.32
   2   0   0  118.57    2.41
  -3   0   0   -0.02    0.07
  -3   0   0    0.00    0.06
   3   0   0    0.24    0.10
   3   0   0    0.01    0.07
   4   0   0    5.24    0.30
   4   0   0    5.02    0.27
  -4   0   0    5.22    0.30
  -4   0   0    5.49    0.29
  -5   0   0   -0.04    0.10
   5   0   0   -0.02    0.09
   5   0   0    0.03    0.10
  -5   0   0    0.07    0.09
   6   0   0    1.07    0.22
  -6   0   0    1.05    0.21
   6   0   0    0.84    0.17
  -7   0   0   -0.01    0.12
   7   0   0    0.14    0.12
   7   0   0   -0.05    0.12
   8   0   0    0.08    0.13
  -8   0   0    0.33    0.18
   8   0   0    0.38    0.18
   9   0   0    0.12    0.19
   9   0   0    0.18    0.17
  -9   0   0    0.10    0.15
  10   0   0    0.87    0.25
  11   0   0    0.21    0.20
  12   0   0    0.58    0.25
  13   0   0    0.22    0.24
  14   0   0    1.00    0.36
  15   0   0    0.43    0.34
   0  -1   0   -0.15    0.03
   0  -1   0   -0.06    0.04
   0   1   0   -0.16    0.03
   1  -1   0  310.84    6.19
  -1  -1   0  313.28    6.42
  -1  -1   0  315.40    6.12
  -1  -1   0  309.54    6.37
   1   1   0  312.67    6.17
   1   1   0  313.78    6.32
   1   1   0  307.56    6.34
  -1   1   0  322.66    6.14
  -2  -1   0   31.41    0.69
   2  -1   0   31.79    0.74
  -2  -1   0   30.43    0.76
  -2  -1   0   32.46    0.73
   2  -1   0   32.91    0.79
  -2   1   0   31.97    0.74
   2   1   0   31.07    0.77
  -2   1   0   31.50    0.79
   2   1   0   30.90    0.72
  -3  -1   0  203.13    4.34
   3  -1   0  219.97    4.39
  -3  -1   0  215.58    4.22
   3  -1   0  211.92    4.23
  -3   1   0  212.81    4.38
   3   1   0  212.40    4.22
  -3   1   0  215.95    4.24
   3   1   0  211.04    4.36
   4  -1   0   16.23    0.59
   4  -1   0   14.88    0.51
  -4  -1   0   16.66    0.52
  -4  -1   0   16.76    0.57
   4   1   0   16.28    0.52
   4   1   0   16.49    0.58
  -4   1   0   15.25    0.57
  -4   1   0   15.40    0.51
  -5  -1   0   10.37    0.48
   5  -1   0   11.15    0.45
   5  -1   0   10.97    0.51
  -5  -1   0   11.31    0.44
  -5   1   0   10.37    0.50
   5   1   0   10.58    0.43
   5   1   0   10.53    0.49
   6  -1   0    8.15    0.42
   6  -1   0    8.77    0.48
  -6  -1   0    8.40    0.47
   6   1   0    8.75    0.43
   6   1   0    8.67    0.47
  -6   1   0    7.78    0.48
   7  -1   0    5.33    0.36
  -7  -1   0    4.35    0.42
   7  -1   0    3.89    0.41
   7   1   0    4.03    0.42
  -7   1   0    4.64    0.46
   7   1   0    3.99    0.36
  -8  -1   0    4.53    0.46
   8  -1   0    4.73    0.49
   8  -1   0    3.89    0.39
  -8   1   0    4.85    0.49
   8   1   0    4.40    0.41
   8   1   0    5.10    0.49
   9  -1   0    0.93    0.25
   9  -1   0    1.17    0.29
  -9  -1   0    1.09    0.28
   9   1   0    1.17    0.30
   9   1   0    1.43    0.27
  -9   1   0    1.24    0.30
  10  -1   0    0.21    0.19
 -10   1   0    0.47    0.27
  10   1   0    0.78    0.26
  11  -1   0    0.78    0.26
  11   1   0    0.68    0.24
  12  -1   0   -0.11    0.18
  12   1   0    0.14    0.23
  13  -1   0   -0.08    0.21
  13   1   0    0.24    0.23
  14  -1   0    0.76    0.32
  14   1   0    0.51    0.32
  15  -1   0    0.20    0.30
  15   1   0    0.07    0.30
   0  -2   0  190.62    3.75
   0  -2   0  190.44    3.67
   0   2   0  191.57    3.68
   0   2   0  193.86    3.75
  -1  -2   0   56.83    1.19
   1  -2   0   57.02    1.21
   1  -2   0   59.25    1.23
   1  -2   0   58.04    1.23
  -1  -2   0   57.64    1.22
   1   2   0   57.35    1.20
   1   2   0   56.93    1.21
  -1   2   0   57.56    1.23
  -1   2   0   57.77    1.23
   1   2   0   57.43    1.27
  -1   2   0   57.08    1.21
  -2  -2   0  918.94   18.85
   2  -2   0  920.61   18.34
  -2  -2   0  944.89   17.89
  -2  -2   0  954.40   18.54
   2   2   0  958.60   18.67
   2   2   0  918.00   18.74
  -2   2   0  932.48   18.23
  -2   2   0  938.43   18.32
   2   2   0  939.49   18.00
  -2   2   0  935.13   19.18
  -3  -2   0   16.21    0.48
   3  -2   0   15.31    0.54
  -3  -2   0   15.45    0.45
   3  -2   0   15.58    0.49
  -3  -2   0   15.45    0.51
   3   2   0   15.52    0.47
   3   2   0   15.05    0.52
  -3   2   0   14.60    0.54
  -3   2   0   14.38    0.46
  -3   2   0   15.24    0.49
   4  -2   0    0.13    0.12
  -4  -2   0    0.09    0.10
  -4  -2   0    0.08    0.09
  -4  -2   0    0.13    0.10
   4  -2   0    0.04    0.09
   4   2   0    0.16    0.11
   4   2   0    0.21    0.10
  -4   2   0   -0.02    0.11
  -5  -2   0   45.16    1.07
   5  -2   0   46.36    1.28
   5  -2   0   44.21    1.16
  -5  -2   0   43.21    1.22
  -5  -2   0   45.88    1.15
   5   2   0   44.84    1.25
  -5   2   0   45.40    1.27
   5   2   0   43.84    1.13
  -6  -2   0    0.46    0.17
   6  -2   0    1.55    0.26
   6  -2   0    0.63    0.17
  -6   2   0    0.54    0.17
   6   2   0    0.75    0.19
   6   2   0    0.65    0.16
   7  -2   0   24.98    0.87
  -7  -2   0   26.96    0.96
   7  -2   0   26.36    0.98
  -7   2   0   26.29    0.98
   7   2   0   24.67    0.94
   7   2   0   24.75    0.84
   8  -2   0    0.34    0.18
  -8  -2   0    0.19    0.18
   8   2   0    0.10    0.15
  -8   2   0    0.16    0.18
   8   2   0    0.36    0.17
  -9  -2   0    8.16    0.59
   9  -2   0    8.72    0.54
   9   2   0    9.53    0.65
  -9   2   0    9.27    0.63
   9   2   0    8.70    0.52
  10  -2   0    7.39    0.53
 -10   2   0    6.74    0.68
  10   2   0    5.34    0.51
  11  -2   0    1.50    0.33
  11   2   0    1.32    0.31
  12   2   0    0.59    0.28
  13  -2   0   -0.06    0.21
  13   2   0   -0.10    0.21
  14  -2   0    1.19    0.39
 -14   2   0    0.72    0.27
  14   2   0    1.72    0.41
  15  -2   0    0.95    0.40
  15   2   0   -0.01    0.28
   0  -3   0   -0.10    0.08
   0  -3   0   -0.06    0.07
   0   3   0   -0.01    0.08
   0   3   0    0.06    0.07
   0   3   0    0.10    0.08
   1  -3   0   21.23    0.59
   1  -3   0   20.92    0.58
  -1  -3   0   21.71    0.58
   1  -3   0   21.67    0.59
  -1  -3   0   20.98    0.58
  -1   3   0   23.21    0.59
  -1   3   0   22.02    0.59
   1   3   0   20.47    0.61
   1   3   0   21.03    0.57
  -1   3   0   21.95    0.60
   1   3   0   21.38    0.59
   2  -3   0   20.50    0.60
  -2  -3   0   20.64    0.58
   2  -3   0   20.06    0.59
  -2  -3   0   20.91    0.57
   2   3   0   21.51    0.64
  -2   3   0   20.30    0.59
   2   3   0   20.86    0.59
  -2   3   0   20.01    0.60
   2   3   0   20.94    0.58
  -2   3   0   20.79    0.59
   3  -3   0    2.51    0.23
  -3  -3   0    2.58    0.21
  -3  -3   0    2.57    0.23
  -3  -3   0    2.81    0.20
  -3   3   0    2.65    0.26
  -3   3   0    2.86    0.24
   3   3   0    2.89    0.21
  -3   3   0    2.46    0.23
   3   3   0    2.19    0.23
   3   3   0    2.60    0.22
  -4  -3   0   20.63    0.62
   4  -3   0   18.66    0.62
  -4  -3   0   18.85    0.57
  -4  -3   0   18.56    0.64
   4   3   0   18.99    0.60
   4   3   0   18.08    0.66
  -4   3   0   19.43    0.61
  -4   3   0   18.28    0.70
  -5  -3   0   11.60    0.53
   5  -3   0   11.49    0.50
  -5  -3   0   12.20    0.45
  -5  -3   0   13.03    0.51
   5   3   0   11.31    0.47
  -5   3   0   11.86    0.48
   5   3   0   11.06    0.54
  -5   3   0   11.11    0.56
   6  -3   0    0.71    0.18
  -6  -3   0    0.59    0.18
  -6   3   0    0.76    0.21
  -6   3   0    0.64    0.16
   6   3   0    0.94    0.19
   6   3   0    0.85    0.21
   7  -3   0    0.70    0.19
  -7  -3   0    0.70    0.21
   7   3   0    0.44    0.17
  -7   3   0    0.32    0.18
  -7   3   0    0.66    0.18
   7   3   0    0.66    0.18
  -8  -3   0    1.90    0.32
   8  -3   0    1.50    0.27
   8   3   0    1.65    0.26
  -8   3   0    1.59    0.25
   8   3   0    1.35    0.29
  -8   3   0    2.01    0.35
   9  -3   0    3.04    0.39
   9   3   0    3.16    0.46
   9   3   0    2.81    0.36
  -9   3   0    2.48    0.40
  -9   3   0    2.34    0.30
  10  -3   0    0.05    0.19
 -10   3   0    0.29    0.23
 -10   3   0    0.12    0.17
  10   3   0    0.08    0.17
  11  -3   0    0.64    0.27
 -11   3   0    0.63    0.22
  11   3   0    1.14    0.30
  12  -3   0   -0.19    0.22
 -12   3   0    0.03    0.19
  12   3   0    0.47    0.27
  13  -3   0    2.90    0.50
 -13   3   0    2.09    0.35
  13   3   0    1.32    0.36
  14  -3   0    0.15    0.28
 -14   3   0   -0.03    0.23
  14   3   0    0.27    0.29
  15  -3   0    0.11    0.28
  15   3   0   -0.07    0.29
   0  -4   0   48.91    1.16
   0   4   0   49.68    1.17
   0   4   0   49.08    1.16
   1  -4   0    5.04    0.28
  -1  -4   0    5.48    0.27
   1   4   0    5.33    0.27
  -1   4   0    5.19    0.27
   1   4   0    4.18    0.27
  -1   4   0    4.91    0.30
  -2  -4   0    7.95    0.36
   2  -4   0    7.96    0.36
   2   4   0    7.81    0.36
   2   4   0    7.99    0.35
  -2   4   0    8.25    0.37
  -2   4   0    7.62    0.36
   2   4   0    8.41    0.40
  -3  -4   0    4.24    0.27
   3  -4   0    4.22    0.29
  -3   4   0    3.56    0.29
  -3   4   0    3.99    0.28
   3   4   0    4.13    0.30
   3   4   0    3.62    0.25
   3   4   0    3.83    0.30
   4  -4   0    0.11    0.11
  -4  -4   0    0.26    0.14
  -4  -4   0    0.18    0.12
   4   4   0    0.04    0.12
  -4   4   0   -0.11    0.12
   4   4   0    0.09    0.10
   4   4   0    0.19    0.12
  -4   4   0   -0.04    0.12
  -4   4   0    0.07    0.12
   5  -4   0   15.32    0.61
  -5  -4   0   15.14    0.63
  -5  -4   0   14.78    0.58
  -5   4   0   14.86    0.61
   5   4   0   14.95    0.65
  -5   4   0   14.37    0.67
   5   4   0   14.60    0.55
  -5   4   0   14.64    0.58
   6  -4   0    1.09    0.22
  -6  -4   0    1.11    0.23
   6   4   0    1.25    0.26
  -6   4   0    1.06    0.25
   6   4   0    1.14    0.20
  -6   4   0    1.18    0.22
  -7  -4   0    2.83    0.35
   7  -4   0    2.32    0.31
   7   4   0    3.41    0.41
   7   4   0    2.97    0.33
  -7   4   0    2.47    0.37
  -7   4   0    3.09    0.33
   8  -4   0    3.26    0.39
   8   4   0    3.11    0.43
  -8   4   0    3.68    0.47
  -8   4   0    2.95    0.33
   8   4   0    3.69    0.39
   9  -4   0    0.23    0.19
  -9   4   0    0.56    0.21
  -9   4   0    0.58    0.29
   9   4   0    0.32    0.19
  10  -4   0    1.46    0.32
 -10   4   0    2.30    0.34
  10   4   0    2.52    0.37
  11  -4   0    0.44    0.25
 -11   4   0    0.36    0.22
  11   4   0    0.13    0.21
  12  -4   0    0.90    0.32
 -12   4   0    0.54    0.25
  12   4   0    0.77    0.29
  13  -4   0    0.21    0.25
 -13   4   0   -0.46    0.19
  13   4   0    0.12    0.25
  14  -4   0   -0.19    0.25
  14   4   0    0.13    0.25
 -14   4   0    0.07    0.22
  15  -4   0    0.72    0.36
  15   4   0   -0.14    0.28
   0  -5   0    0.03    0.09
   0   5   0    0.01    0.09
   0   5   0    0.09    0.12
   1  -5   0    3.76    0.29
  -1  -5   0    3.52    0.28
  -1   5   0    3.46    0.29
  -1   5   0    3.01    0.28
   1   5   0    3.76    0.31
   1   5   0    3.75    0.25
   2  -5   0    1.35    0.19
  -2  -5   0    1.63    0.20
   2  -5   0    1.07    0.18
   2   5   0    1.48    0.19
  -2   5   0    1.27    0.20
  -2   5   0    0.85    0.16
   2   5   0    1.46    0.22
   2   5   0    1.22    0.19
  -3  -5   0   13.85    0.52
   3  -5   0   11.36    0.49
   3   5   0   13.39    0.58
   3   5   0   12.38    0.52
  -3   5   0   12.95    0.53
  -3   5   0   12.27    0.52
   3   5   0   11.82    0.48
  -4  -5   0    3.98    0.33
   4  -5   0    3.73    0.34
   4   5   0    2.96    0.33
  -4   5   0    3.24    0.32
  -4   5   0    3.17    0.32
  -4   5   0    3.14    0.36
   4   5   0    3.01    0.30
   4   5   0    2.93    0.30
   5  -5   0    0.74    0.19
  -5   5   0    0.66    0.20
   5   5   0    0.29    0.16
   5   5   0    0.62    0.18
   5   5   0    0.41    0.14
  -5   5   0    0.43    0.19
  -5   5   0    0.85    0.20
   6  -5   0    6.12    0.42
   6   5   0    5.26    0.37
  -6   5   0    6.36    0.41
  -6   5   0    5.40    0.52
   6   5   0    5.94    0.52
  -6   5   0    6.74    0.45
   7  -5   0    0.90    0.22
  -7   5   0    0.76    0.23
  -7   5   0    1.14    0.30
   7   5   0    0.43    0.17
   7   5   0    0.92    0.26
  -7   5   0    0.66    0.21
   8  -5   0    0.08    0.17
   8   5   0    0.20    0.21
  -8   5   0    0.34    0.19
   8   5   0    0.30    0.17
  -8   5   0    0.42    0.24
  -8   5   0    0.32    0.19
   9  -5   0    0.60    0.23
   9   5   0    1.05    0.25
  -9   5   0    1.98    0.41
  -9   5   0    1.35    0.28
  10  -5   0    2.37    0.41
  10   5   0    2.51    0.38
 -10   5   0    2.90    0.39
  11  -5   0    2.10    0.41
 -11   5   0    1.38    0.31
  11   5   0    1.24    0.33
  12  -5   0    0.32    0.28
  12   5   0   -0.04    0.20
 -12   5   0    0.05    0.20
  13  -5   0    0.04    0.25
 -13   5   0    0.43    0.25
  13   5   0   -0.14    0.23
  14  -5   0    0.39    0.33
 -14   5   0    0.49    0.28
   0  -6   0   15.57    0.57
   0   6   0   13.62    0.55
   0   6   0   15.05    0.61
   1  -6   0    2.11    0.25
  -1  -6   0    2.71    0.27
   1   6   0    2.30    0.28
  -1   6   0    1.89    0.26
   1   6   0    2.04    0.24
  -1   6   0    1.96    0.24
  -2  -6   0    3.58    0.32
   2  -6   0    4.46    0.32
   2   6   0    3.38    0.30
   2   6   0    4.18    0.39
  -2   6   0    3.37    0.34
  -2   6   0    3.35    0.31
   2   6   0    4.51    0.38
  -3  -6   0    6.37    0.39
   3  -6   0    6.82    0.40
   3   6   0    6.17    0.39
   3   6   0    5.76    0.42
   3   6   0    7.21    0.39
  -3   6   0    6.40    0.39
  -3   6   0    6.48    0.42
  -4  -6   0    1.02    0.21
   4  -6   0    0.75    0.20
  -4   6   0    1.05    0.21
   4   6   0    1.01    0.19
  -4   6   0    0.76    0.20
   4   6   0    0.73    0.20
   4   6   0    0.96    0.22
   5  -6   0   13.79    0.64
  -5   6   0   14.07    0.65
   5   6   0   13.65    0.61
  -5   6   0   15.20    0.75
  -5   6   0   15.14    0.66
   5   6   0   14.69    0.60
   5   6   0   14.15    0.71
   6  -6   0    3.88    0.41
  -6   6   0    4.26    0.42
   6   6   0    4.19    0.46
  -6   6   0    3.34    0.44
  -6   6   0    4.42    0.43
   6   6   0    3.26    0.36
   7  -6   0    6.94    0.50
  -7   6   0    7.19    0.50
  -7   6   0    7.89    0.68
   7   6   0    6.00    0.44
  -7   6   0    6.72    0.48
   7   6   0    7.84    0.66
   8  -6   0    0.79    0.26
   8   6   0    0.62    0.22
  -8   6   0    0.67    0.24
  -8   6   0    0.03    0.23
  -8   6   0    0.27    0.22
   9  -6   0    0.27    0.21
   9   6   0    0.49    0.23
  -9   6   0    0.32    0.23
  -9   6   0    0.14    0.28
  -9   6   0    0.33    0.24
  10  -6   0    0.16    0.23
 -10   6   0    0.21    0.21
  10   6   0   -0.21    0.16
 -10   6   0    0.21    0.22
  11  -6   0    0.21    0.25
 -11   6   0    0.51    0.24
  11   6   0    0.35    0.25
 -11   6   0    1.00    0.32
  12  -6   0   -0.01    0.23
 -12   6   0   -0.10    0.21
 -12   6   0    0.29    0.27
  13  -6   0    1.06    0.38
 -13   6   0    0.15    0.27
 -13   6   0    0.58    0.32
   0  -7   0   -0.01    0.12
   0   7   0    0.06    0.15
   0   7   0    0.11    0.12
  -1  -7   0    0.13    0.14
   1  -7   0    0.15    0.15
   1   7   0    0.24    0.14
  -1   7   0    0.03    0.15
  -1   7   0    0.05    0.12
   1   7   0   -0.09    0.13
   1   7   0    0.07    0.16
  -2  -7   0    3.40    0.33
   2   7   0    3.23    0.32
   2   7   0    3.18    0.36
  -2   7   0    3.10    0.33
  -2   7   0    2.53    0.33
   2   7   0    3.06    0.37
  -3  -7   0    5.93    0.42
   3   7   0    6.12    0.52
   3   7   0    5.52    0.37
  -3   7   0    5.89    0.49
  -3   7   0    5.02    0.43
   3   7   0    5.25    0.45
   4  -7   0    0.16    0.17
  -4   7   0    0.23    0.16
   4   7   0    0.49    0.21
  -4   7   0    0.27    0.17
   4   7   0    0.02    0.14
   4   7   0    0.06    0.15
   5  -7   0   12.46    0.63
   5   7   0   14.06    0.74
  -5   7   0   12.31    0.64
   5   7   0   12.54    0.60
   5   7   0   13.24    0.65
  -5   7   0   12.53    0.64
  -5   7   0   12.51    0.73
   6  -7   0    5.57    0.50
  -6   7   0    4.39    0.52
   6   7   0    5.65    0.47
  -6   7   0    4.89    0.48
   6   7   0    4.25    0.44
   6   7   0    4.33    0.50
  -6   7   0    5.75    0.52
   7  -7   0    0.04    0.19
  -7   7   0    0.14    0.20
  -7   7   0    0.16    0.21
   7   7   0    0.09    0.16
  -7   7   0   -0.16    0.22
   8  -7   0    1.46    0.32
  -8   7   0    1.70    0.35
  -8   7   0    2.05    0.36
   8   7   0    2.30    0.35
  -8   7   0    1.78    0.39
   9  -7   0    0.35    0.23
  -9   7   0    0.65    0.31
   9   7   0    0.01    0.19
  -9   7   0    0.47    0.24
  -9   7   0    0.99    0.28
  10  -7   0    0.03    0.22
 -10   7   0    0.03    0.22
 -10   7   0    0.61    0.27
  11  -7   0    1.00    0.33
 -11   7   0    0.95    0.32
 -11   7   0    1.17    0.37
  12  -7   0   -0.15    0.23
 -12   7   0   -0.04    0.26
 -12   7   0   -0.13    0.23
  13  -7   0    0.25    0.31
 -13   7   0    0.21    0.28
 -13   7   0   -0.26    0.26
   0   8   0    0.24    0.19
   0   8   0    0.11    0.14
  -1   8   0    1.21    0.27
   1   8   0    1.27    0.24
   1   8   0    1.13    0.26
  -1   8   0    1.43    0.24
   1   8   0    1.38    0.30
   2   8   0    7.18    0.60
  -2   8   0    6.45    0.54
   2   8   0    7.04    0.44
   2   8   0    6.34    0.53
  -2   8   0    7.66    0.47
   3   8   0    0.14    0.20
   3   8   0   -0.12    0.12
  -3   8   0   -0.12    0.17
  -3   8   0    0.18    0.17
   3   8   0   -0.05    0.19
   4   8   0    9.66    0.54
  -4   8   0    9.01    0.59
  -4   8   0   10.58    0.59
   4   8   0    9.31    0.63
   4   8   0    8.45    0.56
   5  -8   0    0.09    0.19
   5   8   0    0.45    0.25
   5   8   0    0.39    0.24
   5   8   0    0.34    0.18
  -5   8   0    0.12    0.21
  -5   8   0    0.21    0.21
  -5   8   0    0.66    0.28
   6  -8   0    2.67    0.38
  -6   8   0    2.86    0.41
  -6   8   0    2.09    0.40
   6   8   0    3.01    0.37
  -6   8   0    2.72    0.41
   6   8   0    3.31    0.42
   7  -8   0   -0.01    0.19
   7   8   0    0.09    0.17
  -7   8   0   -0.06    0.18
  -7   8   0    0.01    0.21
  -7   8   0    0.37    0.27
   8  -8   0    0.09    0.21
  -8   8   0    0.09    0.27
  -8   8   0    0.10    0.22
  -8   8   0    0.20    0.23
   9  -8   0   -0.16    0.16
  -9   8   0    0.05    0.22
  -9   8   0    0.00    0.21
  10  -8   0    0.04    0.23
 -10   8   0   -0.09    0.22
 -10   8   0    0.16    0.25
  11  -8   0    1.17    0.36
 -11   8   0    1.62    0.42
 -11   8   0    1.68    0.39
  12  -8   0   -0.13    0.26
 -12   8   0    0.22    0.29
 -12   8   0    0.25    0.28
   0   9   0    0.01    0.15
   0   9   0    0.10    0.21
   1   9   0    4.92    0.45
   1   9   0    4.68    0.50
  -1   9   0    4.65    0.49
   1   9   0    4.45    0.52
  -1   9   0    5.53    0.49
  -2   9   0   -0.05    0.21
  -2   9   0    0.24    0.18
   2   9   0    0.14    0.16
   2   9   0   -0.18    0.18
   2   9   0   -0.17    0.18
  -3   9   0    3.47    0.44
   3   9   0    2.99    0.41
   3   9   0    3.92    0.41
  -3   9   0    3.60    0.42
  -4   9   0    0.11    0.20
  -4   9   0    0.24    0.19
   4   9   0    0.14    0.23
  -5   9   0    0.16    0.25
   5   9   0    0.36    0.25
  -5   9   0   -0.23    0.18
  -5   9   0    0.00    0.18
   6  -9   0   -0.03    0.20
  -6   9   0    0.15    0.27
  -6   9   0    0.52    0.27
   6   9   0    0.45    0.27
  -6   9   0    0.51    0.23
   7  -9   0   -0.01    0.19
  -7   9   0    0.25    0.22
  -7   9   0    0.16    0.23
  -7   9   0    0.35    0.28
   8  -9   0    0.07    0.22
  -8   9   0   -0.07    0.22
  -8   9   0   -0.14    0.21
   9  -9   0    0.80    0.31
  -9   9   0    1.41    0.37
  10  -9   0    0.24    0.27
 -10   9   0    0.09    0.26
  11  -9   0   -0.41    0.22
 -11   9   0   -0.11    0.28
   0  10   0    0.27    0.24
   1  10   0    0.63    0.29
  -1  10   0    0.44    0.27
  -2  10   0    1.80    0.36
   2  10   0    1.34    0.33
   3  10   0    0.43    0.26
  -3  10   0    1.02    0.30
  -4  10   0    0.57    0.27
   4  10   0    0.00    0.24
  -5  10   0   -0.16    0.20
  -5  10   0   -0.33    0.20
   5  10   0    0.35    0.26
   6  10   0    0.19    0.27
  -6  10   0    0.28    0.26
  -6  10   0    0.60    0.31
  -7  10   0    0.10    0.31
  -7  10   0   -0.14    0.23
   8 -10   0    1.67    0.39
  -8  10   0    1.30    0.38
   9 -10   0    0.63    0.32
  -9  10   0    0.60    0.36
   0  11   0    0.03    0.26
   1  11   0    1.00    0.33
  -1  11   0    1.23    0.34
  -2  11   0    0.38    0.27
   2  11   0    0.69    0.31
  -3  11   0    0.07    0.25
   3  11   0   -0.49    0.20
   4  11   0    0.49    0.30
  -4  11   0   -0.15    0.25
  -5  11   0   -0.01    0.26
   5  11   0   -0.09    0.26
  -5  11   0    0.32    0.31
   6  11   0    0.17    0.27
  -6  11   0   -0.07    0.26
  -6  11   0    0.20    0.34
  -7  11   0    0.06    0.29
   0  12   0    1.27    0.40
   1  12   0    0.24    0.27
  -1  12   0   -0.20    0.23
  -2  12   0    0.05    0.25
   2  12   0    0.01    0.27
  -3  12   0    0.04    0.27
   3  12   0    0.15    0.26
  -4  12   0    0.03    0.29
   4  12   0    0.26    0.28
  -5  12   0    0.22    0.30
   5  12   0    0.16    0.31
  15   0  -1    0.10    0.30
  14   0  -1   -0.02    0.24
  13   0  -1    0.07    0.25
  12   0  -1   -0.08    0.17
  11   0  -1   -0.03    0.17
  10   0  -1   -0.05    0.14
   9   0  -1    0.03    0.18
   9   0  -1   -0.08    0.13
  -9   0   1   -0.14    0.12
   8   0  -1    0.09    0.16
  -8   0   1   -0.09    0.14
   8   0  -1   -0.05    0.13
  -7   0   1  107.27    2.69
   7   0  -1  113.02    2.57
   7   0  -1  120.89    2.77
   6   0  -1    0.10    0.11
  -6   0   1    0.10    0.12
   6   0  -1    0.05    0.11
  -5   0   1    1.48    0.18
   5   0  -1    1.48    0.19
   5   0  -1    1.70    0.23
  -5   0   1    1.46    0.21
   4   0  -1   -0.10    0.08
  -4   0   1   -0.17    0.07
   4   0  -1   -0.04    0.08
  -4   0   1   -0.05    0.08
  -3   0   1  224.33    4.68
   3   0  -1  226.29    4.68
   3   0  -1  236.11    4.54
  -3   0   1  233.82    4.54
   2   0  -1    0.00    0.05
  -2   0   1    0.00    0.05
  -2   0   1   -0.02    0.05
   2   0  -1    0.06    0.05
   1   0  -1  184.40    3.64
  -1   0   1  179.11    3.69
   1   0  -1  189.40    3.66
  -1   0   1  183.27    3.72
   0   0   1   -0.14    0.02
   0   0  -1   -0.15    0.02
   1   0   1  167.49    3.31
  -1   0  -1  168.10    3.28
   1   0   1  163.22    3.33
  -1   0  -1  164.13    3.31
  -2   0  -1    0.06    0.06
   2   0   1   -0.01    0.05
   2   0   1    0.15    0.08
  -2   0  -1    0.00    0.06
   3   0   1   45.06    1.03
  -3   0  -1   44.94    1.10
  -3   0  -1   44.29    1.03
   3   0   1   43.93    1.10
  -4   0  -1    0.00    0.08
   4   0   1    0.01    0.08
  -4   0  -1   -0.03    0.09
   4   0   1    0.06    0.10
   5   0   1    3.22    0.31
   5   0   1    3.08    0.27
  -5   0  -1    2.65    0.28
   6   0   1   -0.02    0.11
   6   0   1   -0.02    0.11
  -6   0  -1    0.04    0.12
   7   0   1    1.29    0.23
  -7   0  -1    1.65    0.28
   7   0   1    1.88    0.30
   8   0   1   -0.21    0.10
  -8   0  -1    0.03    0.16
   8   0   1   -0.06    0.15
  -9   0  -1   19.65    0.93
   9   0   1   20.35    0.93
   9   0   1   19.97    0.82
  10   0   1   -0.14    0.14
  11   0   1    2.58    0.41
  12   0   1   -0.08    0.21
  13   0   1    2.21    0.43
  14   0   1    0.23    0.28
  15   0   1    0.11    0.29
  15  -1  -1    0.73    0.35
  15   1  -1    0.03    0.26
  14  -1  -1   -0.20    0.25
  14   1  -1   -0.12    0.25
  13  -1  -1   -0.05    0.23
  13   1  -1   -0.05    0.22
  12  -1  -1   -0.01    0.19
  12   1  -1   -0.20    0.18
  11  -1  -1    2.63    0.39
  11   1  -1    2.32    0.37
  10  -1  -1    2.41    0.36
  10   1  -1    1.85    0.33
   9  -1  -1    5.26    0.55
   9  -1  -1    5.42    0.48
  -9  -1   1    6.42    0.57
  -9   1   1    5.73    0.55
   9   1  -1    5.79    0.49
   9   1  -1    6.02    0.58
  -8  -1   1   15.76    0.74
   8  -1  -1   16.63    0.69
   8  -1  -1   16.45    0.78
   8   1  -1   18.54    0.81
   8   1  -1   15.35    0.67
  -8   1   1   16.04    0.79
  -7  -1   1    1.67    0.27
   7  -1  -1    2.17    0.32
   7  -1  -1    1.74    0.26
   7   1  -1    1.96    0.30
  -7   1   1    1.50    0.27
   7   1  -1    1.66    0.24
   6  -1  -1    0.91    0.18
   6  -1  -1    0.81    0.19
  -6  -1   1    0.95    0.20
  -6   1   1    0.86    0.19
   6   1  -1    0.78    0.18
   6   1  -1    0.45    0.15
  -5  -1   1    0.89    0.15
  -5  -1   1    0.64    0.15
   5  -1  -1    0.73    0.17
   5  -1  -1    0.79    0.16
   5   1  -1    0.63    0.16
  -5   1   1    0.75    0.17
   5   1  -1    1.19    0.17
  -4  -1   1    8.46    0.35
   4  -1  -1    9.24    0.38
   4  -1  -1    8.59    0.41
  -4  -1   1    9.16    0.39
   4   1  -1    9.01    0.40
  -4   1   1    9.05    0.37
  -4   1   1    8.45    0.40
   4   1  -1    8.48    0.35
  -3  -1   1  140.83    2.84
   3  -1  -1  143.35    3.01
   3  -1  -1  141.16    2.88
  -3  -1   1  138.94    2.94
   3   1  -1  141.42    2.84
   3   1  -1  138.93    2.95
  -3   1   1  144.37    2.75
  -3   1   1  142.65    2.88
  -3   1   1  139.58    2.99
   2  -1  -1   14.17    0.45
  -2  -1   1   13.82    0.33
  -2  -1   1   14.36    0.40
  -2  -1   1   14.36    0.37
   2  -1  -1   14.95    0.37
   2  -1  -1   13.91    0.40
  -2   1   1   15.01    0.45
   2   1  -1   14.22    0.40
  -2   1   1   14.61    0.41
   2   1  -1   13.72    0.37
  -2   1   1   13.97    0.36
   1  -1  -1  332.32    6.47
  -1  -1   1  322.42    6.20
   1  -1  -1  327.28    6.45
  -1  -1   1  322.80    6.46
   1  -1  -1  321.04    6.13
  -1   1   1  329.59    6.26
  -1   1   1  324.63    6.37
   1   1  -1  323.64    6.20
  -1   1   1  321.52    6.60
   1   1  -1  326.34    6.39
   1   1  -1  323.12    6.49
   0  -1  -1   16.27    0.40
   0  -1   1   16.50    0.34
   0  -1  -1   16.40    0.39
   0   1  -1   16.43    0.34
   0   1  -1   16.23    0.34
   0   1   1   16.46    0.40
   0   1  -1   16.69    0.38
   0   1   1   16.65    0.39
  -1  -1  -1   37.39    0.82
   1  -1   1   36.19    0.82
  -1  -1  -1   35.73    0.81
   1  -1   1   35.95    0.79
   1   1   1   35.89    0.82
   1   1   1   35.26    0.81
  -1   1  -1   35.46    0.83
  -1   1  -1   37.13    0.79
   1   1   1   34.81    0.86
  -2  -1  -1  150.75    3.02
   2  -1   1  151.03    3.00
   2  -1   1  154.22    3.10
   2   1   1  150.42    3.12
  -2   1  -1  153.19    3.00
  -2   1  -1  145.44    3.10
   2   1   1  149.93    3.01
   3  -1   1  587.58   11.46
   3  -1   1  579.73   11.43
  -3  -1  -1  582.08   11.16
   3   1   1  567.29   11.46
  -3   1  -1  556.00   11.65
   3   1   1  586.70   11.84
  -3   1  -1  588.75   11.44
   4  -1   1    4.30    0.30
  -4  -1  -1    4.39    0.26
   4  -1   1    3.74    0.25
   4   1   1    3.70    0.24
   4   1   1    4.46    0.30
  -4   1  -1    3.90    0.28
  -4   1  -1    4.59    0.26
  -5  -1  -1    1.33    0.21
   5  -1   1    2.12    0.26
   5  -1   1    1.74    0.21
   5   1   1    2.07    0.22
  -5   1  -1    1.94    0.25
   5   1   1    1.88    0.24
   6  -1   1   16.42    0.68
   6  -1   1   14.88    0.58
   6   1   1   13.53    0.56
   6   1   1   15.21    0.66
  -6   1  -1   14.53    0.66
   7  -1   1    0.91    0.20
  -7  -1  -1    0.25    0.13
   7  -1   1    1.18    0.25
  -7   1  -1    1.02    0.24
   7   1   1    1.00    0.21
   7   1   1    1.03    0.24
   8  -1   1    0.35    0.17
  -8  -1  -1    0.09    0.10
   8  -1   1    0.20    0.17
   8   1   1    0.86    0.24
  -8   1  -1    0.78    0.25
   8   1   1    0.39    0.17
   9  -1   1    0.43    0.20
  -9  -1  -1    0.03    0.10
  -9   1  -1    0.50    0.25
   9   1   1    0.57    0.19
   9   1   1    0.32    0.21
  10  -1   1    2.46    0.37
  10   1   1    2.21    0.35
 -10   1  -1    2.78    0.46
  11  -1   1    0.05    0.20
  11   1   1    0.27    0.21
  12  -1   1   -0.44    0.18
  12   1   1   -0.12    0.18
  13  -1   1    0.83    0.31
  13   1   1    0.15    0.25
  14  -1   1    0.77    0.35
  14   1   1    0.63    0.31
  15  -1   1    0.45    0.32
  15   1   1   -0.24    0.27
  15  -2  -1    0.39    0.32
  15   2  -1    0.25    0.31
  14  -2  -1    0.18    0.27
  14   2  -1    0.23    0.27
  13  -2  -1    0.20    0.25
  13   2  -1    0.98    0.32
 -13   2   1    0.67    0.24
  12  -2  -1    0.22    0.24
 -12   2   1    0.68    0.23
  12   2  -1    0.23    0.21
  11  -2  -1    2.36    0.39
 -11   2   1    2.17    0.30
  11   2  -1    2.29    0.37
  10  -2  -1    4.55    0.48
  10   2  -1    4.73    0.47
   9  -2  -1    0.56    0.21
  -9  -2   1    0.13    0.20
   9  -2  -1    0.10    0.19
   9   2  -1    0.35    0.18
   9   2  -1    0.46    0.21
  -9   2   1    0.37    0.23
   8  -2  -1    1.03    0.24
  -8  -2   1    0.94    0.24
   8  -2  -1    1.25    0.30
  -8   2   1    0.77    0.23
   8   2  -1    0.77    0.20
   8   2  -1    0.71    0.23
  -7  -2   1    0.19    0.16
   7  -2  -1    0.41    0.17
   7  -2  -1    0.37    0.18
   7   2  -1    0.44    0.15
  -7   2   1    0.37    0.18
   7   2  -1    0.41    0.18
   6  -2  -1   14.21    0.66
  -6  -2   1   15.32    0.49
  -6  -2   1   15.18    0.62
   6  -2  -1   13.66    0.57
  -6  -2   1   15.43    0.57
   6   2  -1   14.45    0.54
  -6   2   1   14.01    0.50
  -6   2   1   14.83    0.66
   6   2  -1   13.92    0.62
   5  -2  -1   38.80    1.11
   5  -2  -1   35.09    0.99
  -5  -2   1   35.66    0.86
  -5  -2   1   35.84    1.01
  -5  -2   1   35.92    0.95
   5   2  -1   35.17    0.95
  -5   2   1   35.95    1.09
  -5   2   1   35.00    0.90
   5   2  -1   35.87    1.04
  -4  -2   1   35.00    0.81
  -4  -2   1   36.12    0.90
   4  -2  -1   34.81    0.94
  -4  -2   1   35.34    0.94
   4  -2  -1   36.56    1.03
   4   2  -1   36.99    0.98
   4   2  -1   34.79    0.89
  -4   2   1   35.02    1.02
  -4   2   1   35.33    0.86
  -3  -2   1   12.00    0.38
  -3  -2   1   11.98    0.35
   3  -2  -1   11.65    0.42
  -3  -2   1   11.31    0.40
  -3   2   1   12.29    0.48
  -3   2   1   11.71    0.38
   3   2  -1   11.81    0.38
   3   2  -1   11.61    0.35
  -3   2   1   11.79    0.42
   3   2  -1   11.04    0.42
   2  -2  -1   23.81    0.60
   2  -2  -1   23.06    0.63
  -2  -2   1   23.62    0.60
  -2  -2   1   24.17    0.58
  -2  -2   1   24.92    0.56
   2   2  -1   24.50    0.58
  -2   2   1   24.88    0.65
  -2   2   1   25.28    0.65
   2   2  -1   24.24    0.57
  -2   2   1   24.35    0.61
   2   2  -1   24.54    0.62
  -1  -2   1   15.17    0.38
  -1  -2   1   15.30    0.39
   1  -2  -1   14.55    0.41
   1  -2  -1   14.76    0.43
   1  -2  -1   15.49    0.44
   1   2  -1   15.82    0.38
  -1   2   1   15.60    0.43
   1   2  -1   15.89    0.40
  -1   2   1   14.62    0.43
  -1   2   1   15.18    0.44
   0  -2  -1    0.38    0.08
   0  -2  -1    0.34    0.09
   0  -2   1    0.27    0.08
   0  -2   1    0.35    0.06
   0   2  -1    0.40    0.08
   0   2  -1    0.39    0.06
   0   2  -1    0.41    0.07
   0   2   1    0.22    0.07
   0   2   1    0.42    0.09
  -1  -2  -1   -0.13    0.07
  -1  -2  -1   -0.07    0.07
   1  -2   1    0.01    0.06
  -1  -2  -1   -0.10    0.08
   1   2   1   -0.14    0.07
  -1   2  -1   -0.06    0.05
   1   2   1   -0.06    0.07
  -1   2  -1    0.01    0.07
   1   2   1    0.05    0.09
  -1   2  -1   -0.01    0.06
  -2  -2  -1  894.65   17.61
   2  -2   1  880.83   17.29
  -2  -2  -1  879.58   17.12
  -2  -2  -1  858.50   17.43
   2   2   1  882.55   17.27
  -2   2  -1  874.06   18.19
   2   2   1  899.06   17.34
   2   2   1  880.88   18.06
  -2   2  -1  891.03   17.33
  -3  -2  -1    6.02    0.33
  -3  -2  -1    6.52    0.31
  -3  -2  -1    6.58    0.30
   3  -2   1    6.27    0.29
   3  -2   1    6.51    0.33
  -3   2  -1    6.08    0.33
  -3   2  -1    5.91    0.28
   3   2   1    6.32    0.33
   3   2   1    6.34    0.29
  -4  -2  -1    0.86    0.16
   4  -2   1    0.79    0.16
  -4  -2  -1    0.81    0.16
   4  -2   1    0.74    0.18
  -4  -2  -1    0.84    0.16
  -4   2  -1    1.06    0.20
   4   2   1    1.09    0.19
   4   2   1    0.93    0.16
   5  -2   1   44.51    1.16
  -5  -2  -1   44.86    1.25
   5  -2   1   45.49    1.27
   5   2   1   44.93    1.27
   5   2   1   43.68    1.15
  -5   2  -1   45.39    1.27
   6  -2   1   26.44    0.85
  -6  -2  -1   26.20    0.92
   6   2   1   27.13    0.84
  -6   2  -1   26.03    0.94
   6   2   1   28.36    0.96
  -7  -2  -1   12.05    0.63
   7  -2   1   11.88    0.56
   7   2   1   11.89    0.56
   7   2   1   12.61    0.64
  -7   2  -1   11.17    0.62
  -8  -2  -1    0.05    0.17
   8  -2   1    0.05    0.16
   8   2   1    0.00    0.17
  -8   2  -1    0.16    0.19
   8   2   1   -0.05    0.12
  -9  -2  -1    0.47    0.24
   9  -2   1    0.81    0.23
   9   2   1    0.33    0.18
   9   2   1    1.11    0.30
  -9   2  -1    0.26    0.23
  10  -2   1    0.17    0.20
 -10   2  -1    0.37    0.25
  10   2   1    0.17    0.18
  11  -2   1    2.13    0.38
  11   2   1    2.41    0.39
  12  -2   1    0.06    0.22
  12   2   1   -0.10    0.18
  13  -2   1    1.26    0.36
  13   2   1    0.77    0.33
  14  -2   1    0.25    0.29
  14   2   1    0.81    0.34
  15  -2   1   -0.26    0.27
  15   2   1    0.49    0.34
  15  -3  -1   -0.20    0.26
  15   3  -1    0.29    0.29
  14  -3  -1    0.46    0.32
 -14   3   1    0.39    0.22
  14   3  -1    0.04    0.24
  13  -3  -1    0.44    0.29
 -13   3   1    0.61    0.23
  13   3  -1    0.64    0.28
  12  -3  -1    2.50    0.43
 -12   3   1    2.57    0.34
  12   3  -1    2.25    0.40
  11  -3  -1    1.65    0.34
 -11   3   1    1.42    0.27
  11   3  -1    2.17    0.37
  10  -3  -1    1.57    0.32
 -10   3   1    1.37    0.25
  10   3  -1    1.92    0.33
   9  -3  -1   -0.29    0.14
   9   3  -1    0.00    0.18
  -9   3   1    0.01    0.13
   9   3  -1    0.09    0.15
  -9   3   1    0.04    0.20
   8  -3  -1    8.27    0.51
  -8  -3   1    7.66    0.51
  -8   3   1    7.99    0.60
   8   3  -1    8.62    0.48
   8   3  -1    8.38    0.57
  -8   3   1    8.19    0.44
  -7  -3   1   -0.11    0.12
   7  -3  -1    0.10    0.15
  -7   3   1   -0.14    0.11
   7   3  -1   -0.13    0.10
   7   3  -1    0.14    0.14
  -7   3   1   -0.06    0.14
  -6  -3   1    1.41    0.18
   6  -3  -1    1.95    0.30
  -6  -3   1    1.37    0.23
   6  -3  -1    1.44    0.24
  -6  -3   1    1.72    0.24
  -6   3   1    1.03    0.19
   6   3  -1    1.56    0.22
  -6   3   1    1.75    0.29
   6   3  -1    1.47    0.25
   5  -3  -1    0.27    0.13
  -5  -3   1    0.31    0.11
  -5  -3   1    0.19    0.11
  -5  -3   1    0.34    0.14
   5   3  -1    0.28    0.14
  -5   3   1    0.36    0.13
  -5   3   1    0.01    0.11
   5   3  -1    0.32    0.12
  -4  -3   1   61.76    1.48
  -4  -3   1   61.97    1.34
   4  -3  -1   62.67    1.50
  -4  -3   1   62.87    1.43
  -4   3   1   62.29    1.42
   4   3  -1   61.93    1.42
   4   3  -1   62.34    1.53
   4   3  -1   60.12    1.37
  -4   3   1   62.02    1.61
  -4   3   1   63.32    1.51
   3  -3  -1   11.95    0.45
  -3  -3   1   11.95    0.40
  -3  -3   1   11.76    0.42
  -3  -3   1   11.47    0.38
   3  -3  -1   11.63    0.42
   3   3  -1   12.14    0.45
   3   3  -1   12.67    0.40
   3   3  -1   11.74    0.39
  -3   3   1   11.01    0.50
  -3   3   1   11.45    0.42
  -3   3   1   11.99    0.46
   2  -3  -1   67.26    1.49
   2  -3  -1   65.08    1.43
  -2  -3   1   64.71    1.38
   2  -3  -1   64.75    1.48
  -2  -3   1   66.87    1.41
   2   3  -1   64.41    1.48
   2   3  -1   65.01    1.39
  -2   3   1   67.14    1.48
  -2   3   1   64.90    1.49
   2   3  -1   64.28    1.40
   1  -3  -1   23.46    0.65
   1  -3  -1   23.66    0.63
  -1  -3   1   23.28    0.59
  -1  -3   1   23.27    0.58
   1   3  -1   23.21    0.60
  -1   3   1   23.47    0.64
  -1   3   1   23.72    0.64
  -1   3   1   22.60    0.64
   1   3  -1   23.97    0.58
   0  -3  -1   31.10    0.78
   0  -3   1   29.86    0.75
   0  -3   1   30.79    0.72
   0  -3  -1   30.62    0.76
   0   3  -1   30.99    0.72
   0   3  -1   31.07    0.76
   0   3   1   30.41    0.77
   0   3  -1   30.97    0.72
   0   3   1   29.91    0.77
   1  -3   1   11.94    0.40
  -1  -3  -1   11.16    0.40
   1  -3   1   10.89    0.36
  -1  -3  -1   11.81    0.40
   1   3   1   11.32    0.44
   1   3   1   11.89    0.40
  -1   3  -1   11.28    0.39
   1   3   1   11.05    0.40
  -1   3  -1   11.33    0.36
  -1   3  -1   11.23    0.37
  -2  -3  -1   23.30    0.70
  -2  -3  -1   23.21    0.65
  -2  -3  -1   23.85    0.67
   2  -3   1   23.00    0.63
   2   3   1   23.65    0.66
   2   3   1   23.71    0.72
  -2   3  -1   23.07    0.65
   2   3   1   23.47    0.66
  -2   3  -1   22.96    0.64
  -2   3  -1   23.42    0.63
  -3  -3  -1    6.30    0.33
  -3  -3  -1    7.75    0.34
   3  -3   1    7.57    0.33
  -3  -3  -1    6.07    0.36
   3   3   1    6.07    0.31
   3   3   1    5.86    0.34
  -3   3  -1    6.41    0.32
   3   3   1    5.48    0.32
  -3   3  -1    5.76    0.35
   4  -3   1    1.21    0.19
  -4  -3  -1    1.24    0.19
  -4  -3  -1    0.68    0.16
  -4  -3  -1    1.06    0.19
   4   3   1    0.87    0.16
   4   3   1    0.60    0.17
  -4   3  -1    1.20    0.21
  -4   3  -1    1.26    0.19
  -5  -3  -1  147.88    3.26
   5  -3   1  144.59    3.12
  -5   3  -1  145.10    3.30
   5   3   1  143.80    3.28
   5   3   1  144.01    3.10
  -6  -3  -1    0.14    0.14
   6  -3   1    0.15    0.15
  -6   3  -1    0.20    0.17
   6   3   1    0.08    0.13
   6   3   1    0.25    0.16
   7  -3   1    0.38    0.17
  -7  -3  -1    0.58    0.19
  -7   3  -1    0.36    0.20
   7   3   1    0.38    0.18
   7   3   1    0.42    0.16
  -8  -3  -1    0.10    0.17
   8  -3   1   -0.08    0.13
   8   3   1   -0.03    0.14
  -8   3  -1   -0.07    0.16
   8   3   1    0.23    0.15
   9  -3   1    0.09    0.16
  -9   3  -1    0.22    0.21
   9   3   1    0.11    0.16
  10  -3   1    0.36    0.23
  10   3   1    0.24    0.19
 -10   3  -1    0.18    0.23
  11  -3   1    0.94    0.29
  11   3   1    0.74    0.27
  12  -3   1    3.04    0.47
  12   3   1    1.81    0.37
  13  -3   1   -0.22    0.20
 -13   3  -1    0.01    0.20
  13   3   1   -0.30    0.19
  14  -3   1   -0.20    0.23
  14   3   1    0.18    0.29
 -14   3  -1   -0.10    0.21
  15  -3   1    0.05    0.30
  15   3   1    0.10    0.26
 -15   3  -1    0.06    0.22
  15  -4  -1    0.06    0.30
  14  -4  -1    0.11    0.31
 -14   4   1    0.59    0.26
  14   4  -1    0.35    0.29
  13  -4  -1    0.10    0.23
 -13   4   1    0.18    0.20
  13   4  -1    0.36    0.24
  12  -4  -1    1.51    0.37
 -12   4   1    1.13    0.28
  12   4  -1    0.73    0.28
  11  -4  -1   -0.16    0.21
 -11   4   1    0.01    0.18
  11   4  -1    0.11    0.18
  10  -4  -1    1.60    0.33
 -10   4   1    1.49    0.28
  10   4  -1    1.91    0.33
   9  -4  -1    2.66    0.39
  -9   4   1    2.44    0.32
   9   4  -1    2.54    0.34
  -9   4   1    2.54    0.44
   8  -4  -1    0.21    0.16
  -8   4   1   -0.09    0.15
   8   4  -1    0.11    0.18
  -8   4   1    0.14    0.21
   8   4  -1   -0.09    0.12
   7  -4  -1    0.74    0.23
  -7   4   1    0.36    0.21
  -7   4   1    0.72    0.20
   7   4  -1    0.88    0.23
   7   4  -1    0.81    0.19
   6  -4  -1    3.80    0.38
  -6  -4   1    4.61    0.37
   6   4  -1    4.75    0.43
  -6   4   1    3.75    0.42
   6   4  -1    4.58    0.32
  -6   4   1    4.12    0.38
  -6   4   1    4.85    0.35
  -5  -4   1    2.02    0.23
   5  -4  -1    2.44    0.28
   5   4  -1    2.06    0.27
  -5   4   1    2.04    0.25
  -5   4   1    2.16    0.27
   5   4  -1    1.92    0.23
  -5   4   1    1.38    0.25
   4  -4  -1    2.51    0.27
  -4  -4   1    2.32    0.22
  -4  -4   1    2.59    0.24
   4   4  -1    2.34    0.23
   4   4  -1    2.01    0.24
  -4   4   1    2.20    0.25
  -4   4   1    2.19    0.29
  -4   4   1    1.98    0.24
   4   4  -1    1.90    0.21
  -3  -4   1   34.54    0.85
  -3  -4   1   34.35    0.88
   3  -4  -1   33.37    0.94
  -3   4   1   33.61    0.95
  -3   4   1   32.60    0.91
   3   4  -1   34.08    0.95
   3   4  -1   33.88    0.87
   3   4  -1   33.29    0.87
  -2  -4   1   19.12    0.56
  -2  -4   1   19.01    0.57
   2  -4  -1   19.25    0.62
   2  -4  -1   18.65    0.61
   2   4  -1   19.05    0.58
   2   4  -1   18.92    0.61
  -2   4   1   19.06    0.62
  -2   4   1   20.01    0.62
   2   4  -1   18.55    0.55
   1  -4  -1   35.01    0.92
  -1  -4   1   34.69    0.85
  -1  -4   1   33.91    0.87
   1   4  -1   34.59    0.85
   1   4  -1   34.33    0.88
  -1   4   1   35.25    0.92
  -1   4   1   35.97    0.93
   0  -4  -1    3.48    0.23
   0  -4   1    3.28    0.21
   0   4  -1    4.03    0.22
   0   4   1    3.31    0.24
   0   4   1    3.43    0.28
   0   4  -1    3.74    0.22
   0   4  -1    3.55    0.24
  -1  -4  -1   11.88    0.45
   1  -4   1   12.69    0.43
  -1   4  -1   13.23    0.47
   1   4   1   12.21    0.51
   1   4   1   12.23    0.46
   1   4   1   12.73    0.46
  -1   4  -1   12.88    0.43
  -2  -4  -1    0.40    0.13
   2  -4   1    0.22    0.11
   2   4   1    0.27    0.11
  -2   4  -1    0.47    0.12
   2   4   1    0.36    0.14
  -2   4  -1    0.22    0.12
   2   4   1    0.31    0.13
  -3  -4  -1    7.34    0.37
  -3  -4  -1    7.01    0.39
   3  -4   1    8.14    0.37
  -3   4  -1    7.92    0.42
  -3   4  -1    8.21    0.39
   3   4   1    7.17    0.42
   3   4   1    8.03    0.39
   3   4   1    7.43    0.37
  -3   4  -1    8.06    0.37
  -4  -4  -1   85.34    1.92
   4  -4   1   81.79    1.91
  -4  -4  -1   83.21    2.01
   4   4   1   83.21    1.89
  -4   4  -1   81.86    1.88
   4   4   1   85.03    1.92
  -4   4  -1   77.13    2.03
   4   4   1   85.16    2.06
  -4   4  -1   80.38    1.91
  -5  -4  -1    1.51    0.25
   5  -4   1    1.53    0.24
  -5   4  -1    1.81    0.29
   5   4   1    1.49    0.23
   5   4   1    1.48    0.27
  -5   4  -1    1.46    0.22
  -6  -4  -1    6.60    0.45
   6  -4   1    5.20    0.39
   6   4   1    6.38    0.40
   6   4   1    6.71    0.48
  -6   4  -1    5.51    0.50
  -6   4  -1    5.68    0.38
   7  -4   1    0.21    0.17
  -7  -4  -1    0.35    0.20
   7   4   1    0.07    0.16
  -7   4  -1    0.42    0.20
  -7   4  -1    0.12    0.16
   7   4   1    0.44    0.17
   8  -4   1    0.23    0.18
  -8   4  -1    0.20    0.17
  -8   4  -1    0.74    0.27
   8   4   1    0.25    0.21
   8   4   1    0.38    0.18
   9  -4   1    4.07    0.46
   9   4   1    3.68    0.43
  -9   4  -1    2.86    0.45
  -9   4  -1    3.36    0.38
  10  -4   1    0.16    0.20
 -10   4  -1    0.44    0.27
 -10   4  -1    0.17    0.19
  10   4   1    0.47    0.24
  11  -4   1    0.25    0.23
  11   4   1   -0.23    0.15
 -11   4  -1   -0.05    0.19
  12  -4   1    1.55    0.36
  12   4   1    1.64    0.37
 -12   4  -1    1.21    0.30
  13  -4   1    1.52    0.40
  13   4   1    2.31    0.44
 -13   4  -1    1.93    0.37
  14  -4   1   -0.39    0.23
  14   4   1   -0.13    0.22
 -14   4  -1   -0.02    0.23
  14  -5  -1   -0.10    0.26
 -14   5   1   -0.31    0.21
 -14   5   1    0.26    0.28
  13  -5  -1    0.25    0.28
 -13   5   1   -0.08    0.24
 -13   5   1    0.12    0.23
  12  -5  -1    0.22    0.26
 -12   5   1    0.10    0.18
  12   5  -1    0.13    0.23
 -12   5   1    0.10    0.22
  11  -5  -1    0.44    0.26
  11   5  -1    0.97    0.28
 -11   5   1    1.00    0.31
 -11   5   1    0.09    0.20
  10  -5  -1   -0.06    0.18
 -10   5   1   -0.13    0.20
 -10   5   1    0.14    0.19
  10   5  -1    0.29    0.20
   9  -5  -1    3.05    0.42
  -9   5   1    2.96    0.36
  -9   5   1    3.55    0.45
   9   5  -1    3.19    0.38
  -9   5   1    3.33    0.51
   8  -5  -1    0.18    0.20
  -8   5   1    0.55    0.22
  -8   5   1    0.59    0.23
   8   5  -1    0.57    0.19
  -8   5   1    0.74    0.28
   8   5  -1    0.51    0.23
   7  -5  -1    0.64    0.23
  -7   5   1    0.67    0.25
   7   5  -1    0.81    0.20
   7   5  -1    1.03    0.25
  -7   5   1    0.74    0.21
  -7   5   1    0.88    0.24
   6  -5  -1    4.51    0.42
  -6   5   1    5.21    0.42
   6   5  -1    5.78    0.50
  -6   5   1    4.59    0.43
  -6   5   1    5.20    0.51
   6   5  -1    4.86    0.34
   5  -5  -1    0.82    0.19
  -5  -5   1    0.83    0.18
  -5   5   1    0.48    0.18
  -5   5   1    0.33    0.15
  -5   5   1    0.69    0.22
   5   5  -1    0.54    0.18
   5   5  -1    0.57    0.15
   5   5  -1    0.30    0.15
   4  -5  -1    0.27    0.14
  -4  -5   1    0.41    0.14
  -4   5   1    0.08    0.16
   4   5  -1    0.31    0.14
   4   5  -1    0.35    0.12
  -4   5   1    0.31    0.16
  -4   5   1    0.18    0.13
   4   5  -1    0.21    0.13
  -3  -5   1    1.84    0.21
   3  -5  -1    2.30    0.26
   3   5  -1    1.80    0.24
  -3   5   1    1.56    0.23
  -3   5   1    1.89    0.24
   3   5  -1    2.28    0.22
   3   5  -1    2.11    0.24
  -2  -5   1    2.06    0.21
   2  -5  -1    2.12    0.25
   2   5  -1    1.76    0.19
   2   5  -1    1.97    0.24
  -2   5   1    1.73    0.24
  -2   5   1    2.26    0.24
   2   5  -1    1.97    0.23
   1  -5  -1    4.22    0.30
  -1  -5   1    4.16    0.26
  -1   5   1    3.59    0.31
   1   5  -1    3.83    0.24
  -1   5   1    3.81    0.27
   1   5  -1    3.74    0.27
   0  -5  -1    3.49    0.29
   0  -5   1    3.50    0.25
   0   5  -1    4.37    0.29
   0   5   1    3.74    0.30
   0   5   1    3.19    0.29
   0   5  -1    3.63    0.24
   1  -5   1    5.76    0.32
  -1  -5  -1    6.45    0.35
  -1   5  -1    5.61    0.31
   1   5   1    5.64    0.32
   1   5   1    5.73    0.38
   1   5   1    6.13    0.37
  -1   5  -1    5.69    0.34
  -2  -5  -1    9.73    0.44
   2  -5   1    8.94    0.40
   2   5   1    9.57    0.49
   2   5   1    8.94    0.41
  -2   5  -1    9.34    0.44
   2   5   1    8.38    0.43
  -2   5  -1    9.28    0.41
  -3  -5  -1    3.29    0.30
   3  -5   1    3.93    0.29
   3   5   1    3.57    0.33
  -3   5  -1    3.84    0.28
  -3   5  -1    3.23    0.31
   3   5   1    4.35    0.39
   3   5   1    4.47    0.31
  -4  -5  -1    1.37    0.24
   4  -5   1    1.20    0.21
  -4   5  -1    1.35    0.25
  -4   5  -1    1.55    0.23
  -4   5  -1    1.63    0.24
   4   5   1    1.70    0.26
   4   5   1    1.70    0.23
   4   5   1    1.68    0.25
   5  -5   1    0.15    0.14
  -5  -5  -1    0.04    0.16
  -5   5  -1    0.05    0.12
  -5   5  -1    0.03    0.13
   5   5   1    0.12    0.13
   5   5   1    0.17    0.13
  -5   5  -1    0.08    0.15
   6  -5   1    1.42    0.26
  -6   5  -1    1.56    0.27
   6   5   1    1.36    0.24
  -6   5  -1    1.36    0.28
  -6   5  -1    1.15    0.23
   6   5   1    1.42    0.29
   7  -5   1    0.66    0.22
   7   5   1    1.02    0.24
  -7   5  -1    0.37    0.22
   7   5   1    0.92    0.28
  -7   5  -1    0.77    0.22
   8  -5   1    3.63    0.42
  -8   5  -1    3.89    0.51
  -8   5  -1    3.95    0.42
   8   5   1    3.51    0.40
   9  -5   1    0.98    0.29
   9   5   1    0.95    0.25
  -9   5  -1    1.03    0.27
  -9   5  -1    1.28    0.38
  10  -5   1    4.04    0.48
  10   5   1    4.74    0.51
 -10   5  -1    4.28    0.46
 -10   5  -1    6.32    0.71
  11  -5   1    0.17    0.24
  11   5   1    0.16    0.20
 -11   5  -1    0.74    0.27
  12  -5   1   -0.03    0.23
  12   5   1   -0.04    0.22
 -12   5  -1    0.39    0.25
  13  -5   1    0.18    0.24
 -13   5  -1   -0.09    0.22
  13   5   1   -0.11    0.19
  14  -5   1    0.01    0.26
  14   5   1   -0.27    0.26
 -14   5  -1    0.24    0.27
  14  -6  -1    0.09    0.31
 -14   6   1   -0.13    0.29
  13  -6  -1    0.45    0.32
 -13   6   1    0.44    0.30
 -13   6   1    0.10    0.23
  12  -6  -1    0.14    0.24
 -12   6   1    0.01    0.21
 -12   6   1   -0.13    0.23
  11  -6  -1    0.30    0.24
 -11   6   1    0.19    0.24
 -11   6   1    0.41    0.25
  11   6  -1    0.02    0.20
  10  -6  -1    1.47    0.33
  10   6  -1    1.33    0.30
 -10   6   1    0.71    0.25
 -10   6   1    0.72    0.27
   9  -6  -1    0.23    0.22
  -9   6   1    0.31    0.24
   9   6  -1    0.62    0.23
  -9   6   1    0.51    0.22
  -9   6   1    0.18    0.28
   8  -6  -1    5.01    0.51
   8   6  -1    4.91    0.46
  -8   6   1    4.59    0.50
  -8   6   1    5.36    0.61
  -8   6   1    5.92    0.52
   7  -6  -1    2.43    0.35
  -7   6   1    3.33    0.41
  -7   6   1    3.02    0.45
   7   6  -1    2.94    0.34
  -7   6   1    2.41    0.33
   7   6  -1    3.66    0.45
   6  -6  -1    0.89    0.23
  -6   6   1    0.37    0.20
   6   6  -1    0.71    0.22
  -6   6   1    0.96    0.25
   6   6  -1    0.66    0.18
  -6   6   1    0.73    0.26
   6   6  -1    0.38    0.19
  -5  -6   1    0.43    0.17
   5  -6  -1    0.19    0.16
  -5   6   1    0.31    0.19
   5   6  -1    0.27    0.16
  -5   6   1    0.38    0.18
   5   6  -1    0.46    0.15
   5   6  -1    0.08    0.16
  -5   6   1    0.49    0.21
   4  -6  -1    0.74    0.19
  -4  -6   1    0.77    0.18
  -4   6   1    0.74    0.21
  -4   6   1    0.83    0.20
   4   6  -1    0.69    0.19
   4   6  -1    0.90    0.21
   4   6  -1    0.85    0.18
  -3  -6   1    4.77    0.33
   3  -6  -1    5.29    0.37
   3   6  -1    5.33    0.36
   3   6  -1    4.26    0.30
   3   6  -1    5.15    0.38
  -3   6   1    4.97    0.36
  -3   6   1    4.95    0.41
  -2  -6   1    1.55    0.21
   2   6  -1    0.99    0.20
   2   6  -1    1.22    0.22
  -2   6   1    1.60    0.25
   2   6  -1    1.37    0.19
  -2   6   1    1.21    0.22
  -1  -6   1    3.09    0.27
  -1   6   1    2.99    0.30
  -1   6   1    2.26    0.28
   1   6  -1    2.69    0.29
   1   6  -1    2.37    0.24
   0  -6  -1   18.01    0.66
   0  -6   1   18.49    0.61
   0   6   1   17.55    0.67
   0   6  -1   17.05    0.60
   0   6   1   17.42    0.65
   0   6  -1   17.77    0.66
  -1  -6  -1    0.84    0.18
   1  -6   1    0.95    0.18
   1   6   1    0.88    0.21
  -1   6  -1    0.82    0.16
  -1   6  -1    0.79    0.20
   1   6   1    1.13    0.20
   1   6   1    0.64    0.20
  -2  -6  -1   10.87    0.51
  -2   6  -1   10.90    0.51
  -2   6  -1    9.46    0.46
   2   6   1    9.59    0.47
   2   6   1   10.57    0.52
   2   6   1   10.92    0.56
   3  -6   1    0.51    0.17
  -3   6  -1    0.34    0.17
   3   6   1    0.26    0.16
  -3   6  -1    0.26    0.13
   3   6   1    0.40    0.15
   3   6   1    0.54    0.20
   4  -6   1    0.38    0.16
  -4   6  -1    0.54    0.18
  -4   6  -1    0.22    0.16
  -4   6  -1    0.43    0.19
   4   6   1    0.23    0.14
   4   6   1    0.37    0.18
   4   6   1    0.77    0.21
   5  -6   1    7.48    0.45
   5   6   1    6.07    0.41
  -5   6  -1    7.21    0.46
   5   6   1    6.22    0.55
  -5   6  -1    6.55    0.44
  -5   6  -1    5.22    0.51
   5   6   1    5.66    0.47
   6  -6   1   20.73    0.82
   6   6   1   21.66    0.95
  -6   6  -1   19.89    0.82
  -6   6  -1   19.82    0.82
   6   6   1   21.28    0.81
  -6   6  -1   21.36    0.96
   7  -6   1    0.23    0.19
   7   6   1    0.24    0.19
  -7   6  -1    0.53    0.22
  -7   6  -1    0.49    0.23
  -7   6  -1    0.39    0.25
   8  -6   1   14.69    0.74
  -8   6  -1   14.87    0.77
  -8   6  -1   17.10    0.76
   8   6   1   16.37    0.75
  -8   6  -1   17.45    0.96
   9  -6   1    0.00    0.18
   9   6   1    0.08    0.20
  -9   6  -1    0.62    0.23
  -9   6  -1    0.49    0.24
  -9   6  -1    0.15    0.26
  10  -6   1    0.04    0.21
 -10   6  -1    0.44    0.24
  10   6   1    0.27    0.22
 -10   6  -1    0.57    0.26
  11  -6   1    0.76    0.31
 -11   6  -1    0.36    0.26
 -11   6  -1    0.42    0.25
  11   6   1    0.59    0.27
  12  -6   1   -0.02    0.23
 -12   6  -1    0.21    0.26
  12   6   1    0.14    0.25
 -12   6  -1    0.28    0.26
  13  -6   1    0.95    0.34
 -13   6  -1    0.20    0.26
 -13   6  -1    0.65    0.30
  13  -7  -1    0.24    0.29
 -13   7   1    0.36    0.29
 -13   7   1    0.19    0.30
  12  -7  -1   -0.06    0.24
 -12   7   1   -0.22    0.22
 -12   7   1    0.20    0.27
  11  -7  -1    0.57    0.31
 -11   7   1    0.24    0.25
 -11   7   1    0.88    0.33
  10  -7  -1   -0.19    0.19
 -10   7   1   -0.12    0.18
 -10   7   1    0.19    0.24
   9  -7  -1    0.79    0.28
  -9   7   1    0.88    0.30
  -9   7   1    0.96    0.29
   8  -7  -1    0.65    0.26
  -8   7   1    1.01    0.28
  -8   7   1    0.76    0.33
  -8   7   1    0.76    0.26
   8   7  -1    0.70    0.22
   7  -7  -1    0.21    0.19
  -7   7   1    0.37    0.26
  -7   7   1   -0.08    0.16
   7   7  -1    0.11    0.16
   7   7  -1    0.08    0.20
  -7   7   1   -0.06    0.20
   6  -7  -1    0.27    0.20
  -6   7   1   -0.02    0.17
  -6   7   1    0.22    0.22
   6   7  -1    0.23    0.16
   6   7  -1    0.48    0.23
  -6   7   1    0.24    0.20
   6   7  -1    0.19    0.19
   5  -7  -1    3.65    0.40
   5   7  -1    3.69    0.35
  -5   7   1    2.97    0.42
  -5   7   1    3.39    0.39
   5   7  -1    3.21    0.37
   5   7  -1    3.35    0.42
  -5   7   1    4.10    0.43
   4  -7  -1    5.52    0.47
  -4  -7   1    5.69    0.40
  -4   7   1    4.58    0.44
   4   7  -1    5.43    0.37
  -4   7   1    5.63    0.49
   4   7  -1    4.50    0.42
   4   7  -1    5.50    0.49
  -3  -7   1    1.06    0.20
   3   7  -1    1.24    0.25
   3   7  -1    0.50    0.19
  -3   7   1    0.75    0.20
  -3   7   1    0.52    0.21
   3   7  -1    0.87    0.18
  -2  -7   1    0.83    0.19
   2   7  -1    1.03    0.23
  -2   7   1    0.87    0.21
   2   7  -1    0.62    0.20
  -2   7   1    0.59    0.21
   2   7  -1    0.65    0.16
  -1  -7   1    1.04    0.20
   1   7  -1    0.67    0.20
   1   7  -1    1.15    0.19
  -1   7   1    1.03    0.24
  -1   7   1    1.20    0.22
   0  -7   1    4.40    0.36
   0   7  -1    4.40    0.41
   0   7   1    3.93    0.40
   0   7   1    4.51    0.39
   0   7  -1    4.19    0.34
   1  -7   1    1.16    0.21
   1   7   1    0.72    0.19
  -1   7  -1    1.46    0.25
   1   7   1    0.98    0.24
   1   7   1    0.94    0.23
  -1   7  -1    0.89    0.19
  -2   7  -1    1.09    0.24
   2   7   1    1.09    0.21
   2   7   1    0.74    0.22
  -2   7  -1    0.83    0.19
   2   7   1    1.03    0.25
  -3   7  -1    0.37    0.17
   3   7   1    0.55    0.17
   3   7   1    0.42    0.20
   3   7   1    0.48    0.20
  -3   7  -1    0.49    0.21
   4  -7   1    0.29    0.16
   4   7   1   -0.05    0.14
  -4   7  -1    0.15    0.18
   4   7   1    0.10    0.18
  -4   7  -1    0.07    0.17
   4   7   1   -0.13    0.15
  -4   7  -1    0.04    0.13
   5  -7   1    4.99    0.45
  -5   7  -1    4.32    0.49
  -5   7  -1    4.56    0.45
  -5   7  -1    5.02    0.46
   5   7   1    5.61    0.50
   5   7   1    4.29    0.50
   5   7   1    4.00    0.41
   6  -7   1    0.42    0.20
   6   7   1    0.67    0.22
  -6   7  -1    0.31    0.22
  -6   7  -1    0.86    0.29
  -6   7  -1    0.41    0.22
   7  -7   1   -0.12    0.16
  -7   7  -1   -0.23    0.14
   7   7   1    0.01    0.17
  -7   7  -1    0.11    0.23
  -7   7  -1    0.05    0.20
   8  -7   1    1.92    0.34
  -8   7  -1    1.89    0.34
  -8   7  -1    1.75    0.35
  -8   7  -1    1.09    0.35
   8   7   1    2.05    0.35
   9  -7   1    0.17    0.20
  -9   7  -1   -0.06    0.27
  -9   7  -1    0.11    0.20
  -9   7  -1   -0.10    0.21
   9   7   1    0.10    0.20
  10  -7   1    0.66    0.27
 -10   7  -1    0.85    0.30
  10   7   1    0.36    0.25
 -10   7  -1    0.29    0.25
  11  -7   1    0.30    0.23
 -11   7  -1    0.20    0.25
 -11   7  -1    0.31    0.26
  12  -7   1    0.44    0.28
 -12   7  -1   -0.22    0.24
 -12   7  -1   -0.21    0.22
  13  -7   1   -0.10    0.26
 -13   7  -1    0.31    0.31
 -13   7  -1    0.14    0.27
  12  -8  -1    0.22    0.29
 -12   8   1    0.45    0.28
 -12   8   1    0.10    0.28
  11  -8  -1    0.17    0.26
 -11   8   1    0.16    0.25
 -11   8   1    0.11    0.24
  10  -8  -1    0.32    0.25
 -10   8   1   -0.14    0.23
 -10   8   1    0.20    0.24
   9  -8  -1    0.06    0.21
  -9   8   1    0.18    0.23
  -9   8   1    0.29    0.26
   8  -8  -1    0.08    0.20
  -8   8   1    0.28    0.29
  -8   8   1   -0.03    0.20
  -8   8   1    0.37    0.24
   7  -8  -1    0.33    0.23
  -7   8   1    0.24    0.26
  -7   8   1    0.03    0.20
  -7   8   1    0.52    0.24
   6  -8  -1    1.18    0.28
   6   8  -1    1.04    0.24
  -6   8   1    1.33    0.30
  -6   8   1    1.45    0.33
  -6   8   1    1.20    0.35
   6   8  -1    1.32    0.30
   5  -8  -1   10.53    0.61
   5   8  -1   12.60    0.66
  -5   8   1   13.41    0.69
   5   8  -1   11.12    0.56
  -5   8   1   10.18    0.73
   5   8  -1   12.48    0.74
  -5   8   1   13.31    0.70
  -4   8   1   -0.02    0.17
   4   8  -1   -0.03    0.13
  -4   8   1    0.19    0.22
   4   8  -1    0.06    0.19
  -3   8   1   10.54    0.59
   3   8  -1   11.01    0.59
  -3   8   1    9.22    0.59
   3   8  -1   10.07    0.51
   3   8  -1   12.86    0.67
  -2   8   1    7.37    0.51
   2   8  -1    8.20    0.54
   2   8  -1    6.12    0.51
   2   8  -1    7.86    0.45
  -2   8   1    7.42    0.48
   1   8  -1    2.96    0.32
   1   8  -1    3.70    0.40
  -1   8   1    3.49    0.40
  -1   8   1    3.83    0.39
   0   8  -1    0.30    0.18
   0   8  -1    0.04    0.12
   0   8   1   -0.07    0.14
   0   8   1   -0.07    0.17
  -1   8  -1    1.35    0.29
   1   8   1    1.04    0.26
  -1   8  -1    1.10    0.23
   1   8   1    1.54    0.27
   1   8   1    1.78    0.33
   2   8   1    1.21    0.28
  -2   8  -1    1.28    0.28
   2   8   1    1.37    0.30
  -2   8  -1    1.87    0.27
   2   8   1    1.45    0.26
   3   8   1    2.88    0.38
   3   8   1    3.63    0.38
   3   8   1    3.62    0.47
  -3   8  -1    3.68    0.43
  -3   8  -1    3.81    0.39
   4   8   1   13.37    0.65
   4   8   1   12.54    0.68
   4   8   1   13.01    0.76
  -4   8  -1   12.37    0.63
  -4   8  -1   12.28    0.67
   5  -8   1    0.04    0.17
  -5   8  -1    0.06    0.19
  -5   8  -1    0.74    0.27
  -5   8  -1    0.19    0.18
   5   8   1   -0.02    0.15
   5   8   1   -0.04    0.19
   6  -8   1    0.57    0.23
  -6   8  -1    0.34    0.27
   6   8   1    0.58    0.24
  -6   8  -1    0.43    0.22
   6   8   1    0.61    0.22
  -6   8  -1    0.38    0.23
   7  -8   1    0.23    0.22
  -7   8  -1    0.52    0.24
   7   8   1    0.01    0.17
  -7   8  -1    0.30    0.24
  -7   8  -1    0.33    0.27
   8  -8   1    0.36    0.22
  -8   8  -1    0.05    0.21
  -8   8  -1    0.18    0.20
   8   8   1    0.32    0.22
  -8   8  -1    0.42    0.29
   9  -8   1    0.56    0.26
  -9   8  -1   -0.14    0.21
  -9   8  -1    0.14    0.23
  10  -8   1    0.21    0.26
 -10   8  -1   -0.12    0.22
 -10   8  -1    0.04    0.22
  11  -8   1    0.99    0.34
 -11   8  -1    0.78    0.33
  12  -8   1    0.34    0.30
 -12   8  -1   -0.08    0.25
  11  -9  -1    0.57    0.32
 -11   9   1    0.01    0.29
  10  -9  -1    0.01    0.25
 -10   9   1    0.27    0.27
 -10   9   1    0.10    0.29
   9  -9  -1    1.11    0.32
  -9   9   1    1.31    0.37
  -9   9   1    1.08    0.35
   8  -9  -1    0.11    0.24
  -8   9   1    0.19    0.23
  -8   9   1    0.63    0.32
   7  -9  -1   -0.16    0.19
  -7   9   1    0.31    0.24
  -7   9   1   -0.18    0.24
   7   9  -1    0.35    0.24
  -7   9   1    0.01    0.21
  -6   9   1   -0.30    0.16
  -6   9   1   -0.03    0.22
   6   9  -1    0.14    0.21
  -6   9   1    0.06    0.25
  -5   9   1    0.77    0.31
  -5   9   1    1.03    0.29
   5   9  -1    1.46    0.32
  -5   9   1    0.89    0.30
   4   9  -1    1.59    0.32
  -4   9   1    1.85    0.37
  -4   9   1    1.38    0.30
  -3   9   1    7.07    0.52
   3   9  -1    6.31    0.55
  -3   9   1    5.79    0.56
   3   9  -1    7.06    0.63
  -2   9   1    1.08    0.26
   2   9  -1    1.39    0.31
  -2   9   1    0.52    0.25
   2   9  -1    1.35    0.31
  -1   9   1    0.27    0.19
   1   9  -1    0.35    0.22
  -1   9   1    0.77    0.26
   1   9  -1    0.63    0.21
   1   9  -1    0.61    0.24
   0   9   1    2.76    0.40
   0   9  -1    2.58    0.33
   0   9   1    2.51    0.35
   0   9  -1    2.42    0.38
   1   9   1    2.54    0.35
   1   9   1    2.30    0.37
  -1   9  -1    2.06    0.30
  -1   9  -1    1.91    0.34
   2   9   1    0.51    0.22
  -2   9  -1    0.67    0.26
   2   9   1    0.34    0.23
  -2   9  -1    0.53    0.21
   3   9   1    0.21    0.17
  -3   9  -1    0.26    0.22
   3   9   1   -0.13    0.21
  -3   9  -1    0.09    0.16
   4   9   1    0.75    0.27
  -4   9  -1    0.92    0.27
  -4   9  -1    1.14    0.30
   4   9   1    1.16    0.26
  -5   9  -1    0.01    0.21
  -5   9  -1    0.17    0.20
   5   9   1    0.33    0.20
   5   9   1    0.32    0.24
  -5   9  -1    0.36    0.22
   6  -9   1    0.50    0.23
   6   9   1    0.62    0.29
  -6   9  -1    0.40    0.27
  -6   9  -1    0.80    0.31
   7  -9   1   -0.15    0.19
  -7   9  -1    0.08    0.26
  -7   9  -1    0.11    0.24
   8  -9   1    0.65    0.27
  -8   9  -1    0.75    0.30
  -8   9  -1    1.51    0.45
   9  -9   1    0.10    0.23
  -9   9  -1    0.12    0.24
  10  -9   1    0.18    0.26
 -10   9  -1    0.77    0.30
  11  -9   1    0.04    0.26
 -11   9  -1    0.13    0.30
   9 -10  -1    1.22    0.37
  -9  10   1    0.99    0.38
  -8  10   1    0.14    0.29
  -7  10   1   -0.12    0.23
   7  10  -1   -0.03    0.22
  -6  10   1   -0.21    0.26
  -6  10   1   -0.11    0.21
   6  10  -1   -0.06    0.23
  -5  10   1    0.26    0.28
  -5  10   1   -0.22    0.23
   5  10  -1    0.41    0.27
   4  10  -1    0.06    0.22
  -4  10   1   -0.01    0.22
   3  10  -1   -0.01    0.22
  -3  10   1    0.10    0.20
  -3  10   1   -0.20    0.21
  -2  10   1   -0.06    0.20
   2  10  -1    0.14    0.24
  -1  10   1    1.55    0.37
   1  10  -1    1.77    0.35
   0  10   1    6.40    0.62
   0  10  -1    5.55    0.56
  -1  10  -1    3.38    0.46
   1  10   1    2.81    0.44
   2  10   1    5.13    0.57
  -2  10  -1    5.44    0.58
   3  10   1    0.07    0.23
  -3  10  -1    0.23    0.24
   4  10   1    0.18    0.25
  -4  10  -1    0.14    0.22
  -5  10  -1    0.48    0.26
   5  10   1    0.15    0.27
  -5  10  -1    0.13    0.29
   6  10   1    0.03    0.24
  -6  10  -1    0.30    0.31
  -6  10  -1   -0.03    0.24
  -7  10  -1    0.75    0.37
  -7  10  -1    0.43    0.29
   8 -10   1    0.21    0.26
  -8  10  -1   -0.33    0.22
   9 -10   1   -0.16    0.23
  -9  10  -1    0.16    0.30
  -8  11   1    0.83    0.37
  -7  11   1   -0.31    0.29
   6  11  -1    0.83    0.33
  -6  11   1    0.42    0.29
   5  11  -1   -0.03    0.24
  -5  11   1    0.10    0.30
  -5  11   1   -0.07    0.29
  -4  11   1    0.05    0.27
   4  11  -1    0.02    0.25
  -3  11   1    0.15    0.27
   3  11  -1    0.12    0.24
  -2  11   1    0.53    0.31
   2  11  -1   -0.29    0.22
   1  11  -1    1.03    0.33
  -1  11   1    1.06    0.33
   0  11   1    0.23    0.29
   0  11  -1    0.03    0.23
   1  11   1    0.56    0.31
  -1  11  -1    0.76    0.31
  -2  11  -1   -0.18    0.22
   2  11   1   -0.09    0.25
   3  11   1    0.02    0.27
  -3  11  -1    0.19    0.24
  -4  11  -1    0.06    0.23
   4  11   1   -0.18    0.24
   5  11   1    0.17    0.29
  -5  11  -1   -0.07    0.26
  -5  11  -1    0.10    0.27
  -6  11  -1    0.36    0.37
  -6  11  -1    0.99    0.34
   6  11   1    0.76    0.35
  -7  11  -1    0.26    0.30
  -5  12   1    0.44    0.34
   5  12  -1    0.80    0.33
   4  12  -1    0.28    0.31
  -4  12   1    0.01    0.29
   3  12  -1   -0.11    0.27
  -3  12   1   -0.43    0.22
   2  12  -1    0.12    0.30
  -2  12   1   -0.03    0.27
  -1  12   1    0.13    0.27
   1  12  -1    0.83    0.35
   0  12   1    0.17    0.29
   0  12  -1    0.10    0.29
   1  12   1    0.01    0.29
  -1  12  -1    0.62    0.31
  -2  12  -1    0.13    0.27
   2  12   1   -0.15    0.26
   3  12   1    0.06    0.29
  -3  12  -1    0.22    0.29
  -4  12  -1    0.20    0.31
   4  12   1    0.53    0.37
  -4  12  -1   -0.22    0.23
  -5  12  -1   -0.10    0.26
   5  12   1    0.35    0.33
  -5  12  -1    0.30    0.33
  15   0  -2   -0.15    0.27
  14   0  -2    0.67    0.32
  13   0  -2   -0.04    0.23
  12   0  -2    0.97    0.31
  11   0  -2    0.14    0.19
  10   0  -2    1.76    0.32
  -9   0   2    0.27    0.19
   9   0  -2   -0.02    0.17
   9   0  -2    0.08    0.15
   8   0  -2   46.47    1.33
   8   0  -2   48.07    1.48
  -8   0   2   47.70    1.45
   7   0  -2    0.19    0.13
  -7   0   2   -0.07    0.12
   7   0  -2    0.02    0.12
  -6   0   2    4.31    0.37
   6   0  -2    4.72    0.36
   6   0  -2    4.76    0.41
   5   0  -2    0.03    0.10
  -5   0   2   -0.02    0.08
  -5   0   2   -0.10    0.09
   5   0  -2   -0.06    0.09
  -4   0   2    9.58    0.37
   4   0  -2   10.26    0.43
   4   0  -2    9.09    0.36
  -4   0   2    9.32    0.40
   3   0  -2   -0.13    0.06
  -3   0   2   -0.12    0.08
  -3   0   2   -0.23    0.06
  -3   0   2   -0.13    0.04
   3   0  -2   -0.16    0.08
   2   0  -2   67.44    1.28
  -2   0   2   64.97    1.44
  -2   0   2   67.06    1.28
   2   0  -2   67.13    1.39
  -2   0   2   68.93    1.40
   2   0  -2   66.75    1.45
  -1   0   2    0.03    0.05
   1   0  -2   -0.05    0.04
  -1   0   2   -0.02    0.04
  -1   0   2   -0.02    0.04
   1   0  -2    0.02    0.04
   1   0  -2   -0.06    0.04
   1   0  -2   -0.04    0.03
   0   0  -2  142.45    2.71
   0   0   2  140.08    2.70
   0   0  -2  138.55    2.78
   0   0   2  135.00    2.77
  -1   0  -2   -0.06    0.05
   1   0   2   -0.02    0.04
  -1   0  -2    0.01    0.04
   1   0   2   -0.02    0.05
   2   0   2    6.83    0.27
  -2   0  -2    7.11    0.30
   2   0   2    7.41    0.29
  -2   0  -2    7.24    0.27
  -3   0  -2   -0.01    0.09
   3   0   2    0.06    0.08
   3   0   2    0.02    0.09
  -3   0  -2   -0.07    0.06
  -4   0  -2   13.94    0.48
  -4   0  -2   13.06    0.53
   4   0   2   14.01    0.55
   4   0   2   13.43    0.48
  -5   0  -2    0.09    0.12
   5   0   2    0.13    0.10
   5   0   2   -0.10    0.09
   6   0   2    0.94    0.22
  -6   0  -2    0.96    0.22
   6   0   2    1.16    0.21
   7   0   2    0.00    0.12
  -7   0  -2    0.00    0.13
   7   0   2   -0.05    0.12
  -8   0  -2    1.23    0.29
   8   0   2    1.39    0.29
   8   0   2    1.26    0.26
  -9   0  -2    0.03    0.16
   9   0   2   -0.01    0.16
  10   0   2    0.18    0.18
  11   0   2   -0.24    0.16
  12   0   2    1.33    0.33
  13   0   2    0.18    0.25
  14   0   2    0.00    0.23
  15   0   2    0.23    0.32
  15  -1  -2    2.43    0.50
  15   1  -2    1.02    0.38
  14  -1  -2   -0.23    0.21
  14   1  -2    0.22    0.27
  13  -1  -2    0.27    0.27
  13   1  -2    0.26    0.22
 -13   1   2    0.21    0.19
  12  -1  -2    0.05    0.22
 -12   1   2    0.07    0.16
  12   1  -2   -0.07    0.19
  11  -1  -2    0.83    0.28
  11   1  -2    0.90    0.26
  10  -1  -2   -0.09    0.15
  10   1  -2   -0.13    0.15
   9  -1  -2    1.59    0.29
  -9  -1   2    1.87    0.34
   9  -1  -2    1.36    0.31
   9   1  -2    1.70    0.29
   9   1  -2    1.50    0.31
  -9   1   2    0.45    0.20
   8  -1  -2    0.08    0.13
   8  -1  -2   -0.17    0.13
  -8  -1   2    0.18    0.16
   8   1  -2    0.04    0.12
  -8   1   2    0.04    0.11
   8   1  -2   -0.03    0.14
   7  -1  -2   56.15    1.62
   7  -1  -2   54.33    1.46
  -7  -1   2   57.09    1.54
   7   1  -2   57.31    1.58
   7   1  -2   53.45    1.42
   6  -1  -2    0.03    0.12
  -6  -1   2    0.13    0.11
  -6  -1   2    0.08    0.13
   6  -1  -2    0.05    0.12
   6   1  -2    0.07    0.11
  -6   1   2    0.03    0.06
   6   1  -2    0.11    0.11
   5  -1  -2   59.63    1.46
  -5  -1   2   60.48    1.50
  -5  -1   2   62.34    1.43
   5  -1  -2   64.78    1.61
   5   1  -2   60.41    1.43
  -5   1   2   63.16    1.48
   5   1  -2   59.57    1.53
  -5   1   2   60.04    1.31
   4  -1  -2    1.75    0.22
  -4  -1   2    1.70    0.19
  -4  -1   2    1.89    0.17
   4  -1  -2    1.27    0.17
  -4   1   2    2.05    0.20
  -4   1   2    2.02    0.15
   4   1  -2    2.07    0.19
   4   1  -2    2.04    0.21
  -3  -1   2   77.93    1.49
   3  -1  -2   78.03    1.69
  -3  -1   2   76.43    1.68
  -3  -1   2   79.06    1.63
   3  -1  -2   79.27    1.78
   3   1  -2   77.51    1.63
   3   1  -2   79.06    1.71
  -3   1   2   77.10    1.56
  -3   1   2   78.07    1.69
   2  -1  -2    0.62    0.08
   2  -1  -2    0.47    0.11
  -2  -1   2    0.41    0.07
  -2  -1   2    0.54    0.05
  -2  -1   2    0.52    0.08
  -2   1   2    0.54    0.10
  -2   1   2    0.63    0.09
   2   1  -2    0.55    0.08
   2   1  -2    0.65    0.09
   2   1  -2    0.59    0.05
  -2   1   2    0.54    0.11
   1  -1  -2   39.28    0.88
   1  -1  -2   41.23    0.84
  -1  -1   2   36.45    0.79
   1  -1  -2   40.90    0.89
  -1   1   2   40.60    0.89
   1   1  -2   40.01    0.79
  -1   1   2   40.62    0.84
  -1   1   2   40.11    0.89
   0  -1  -2    1.77    0.14
   0  -1   2    1.72    0.06
   0  -1  -2    1.43    0.13
   0  -1  -2    2.09    0.15
   0   1   2    1.77    0.13
   0   1   2    1.68    0.13
   0   1  -2    2.00    0.07
   0   1   2    1.90    0.14
  -1  -1  -2  134.40    2.67
  -1  -1  -2  132.74    2.62
   1  -1   2  134.13    2.67
   1  -1   2  131.71    2.61
  -1  -1  -2  132.01    2.76
   1   1   2  131.90    2.76
   1   1   2  134.27    2.67
  -1   1  -2  132.86    2.69
  -1   1  -2  132.95    2.61
   2  -1   2    1.86    0.15
  -2  -1  -2    1.89    0.18
  -2  -1  -2    1.92    0.16
   2  -1   2    1.88    0.17
   2   1   2    1.98    0.19
  -2   1  -2    2.40    0.15
  -2   1  -2    2.03    0.18
   2   1   2    2.29    0.17
   3  -1   2  779.38   15.01
  -3  -1  -2  745.29   15.26
   3  -1   2  761.69   14.99
  -3   1  -2  779.56   15.16
   3   1   2  767.00   15.24
  -3   1  -2  762.17   15.60
   3   1   2  734.79   14.92
   4  -1   2   34.89    0.98
  -4  -1  -2   35.24    0.92
  -4  -1  -2   34.56    1.00
   4  -1   2   35.01    0.91
  -4   1  -2   35.44    1.00
   4   1   2   34.57    0.92
   4   1   2   34.67    1.01
  -5  -1  -2   20.57    0.74
   5  -1   2   20.43    0.74
   5  -1   2   19.82    0.66
   5   1   2   20.41    0.74
  -5   1  -2   20.56    0.75
   5   1   2   20.70    0.67
   6  -1   2    1.33    0.24
  -6  -1  -2    0.71    0.20
   6  -1   2    1.34    0.22
  -6   1  -2    0.91    0.22
   6   1   2    1.03    0.23
   6   1   2    0.89    0.18
   7  -1   2    0.01    0.13
  -7  -1  -2    0.13    0.15
  -7   1  -2    0.07    0.15
   7   1   2   -0.05    0.11
   7   1   2    0.10    0.14
  -8  -1  -2    3.70    0.43
   8  -1   2    3.45    0.37
  -8   1  -2    3.18    0.41
   8   1   2    3.27    0.36
   8   1   2    3.20    0.41
   9  -1   2    1.67    0.29
  -9  -1  -2    0.83    0.27
   9   1   2    1.43    0.28
  -9   1  -2    1.41    0.34
  10  -1   2    2.94    0.39
  10   1   2    2.70    0.39
 -10   1  -2    3.44    0.51
  11  -1   2    0.06    0.18
  11   1   2    0.25    0.22
  12  -1   2   -0.32    0.18
  12   1   2   -0.07    0.22
  13  -1   2    0.67    0.30
  13   1   2    0.43    0.30
  14  -1   2    0.07    0.28
  14   1   2   -0.11    0.25
  15  -1   2    0.69    0.36
  15   1   2    1.04    0.39
  15  -2  -2    0.43    0.31
  15   2  -2    0.62    0.31
  14  -2  -2   -0.29    0.22
  14   2  -2   -0.09    0.21
  13  -2  -2    0.46    0.27
  13   2  -2    0.58    0.28
 -13   2   2    0.70    0.24
  12  -2  -2    2.27    0.42
  12   2  -2    2.22    0.39
 -12   2   2    2.29    0.31
  11  -2  -2    0.14    0.21
  11   2  -2    0.04    0.19
 -11   2   2    0.32    0.18
  10  -2  -2    2.21    0.35
  10   2  -2    1.46    0.28
 -10   2   2    1.75    0.25
  -9  -2   2    1.48    0.30
   9  -2  -2    1.78    0.36
   9  -2  -2    1.08    0.25
  -9   2   2    1.31    0.30
  -9   2   2    1.13    0.21
   9   2  -2    1.42    0.27
   9   2  -2    1.22    0.28
   8  -2  -2    2.89    0.41
  -8  -2   2    2.99    0.37
   8  -2  -2    3.03    0.35
  -8  -2   2    3.16    0.27
  -8   2   2    2.96    0.40
   8   2  -2    3.22    0.40
  -8   2   2    2.70    0.27
   8   2  -2    2.08    0.29
   7  -2  -2    3.49    0.35
   7  -2  -2    3.78    0.43
  -7  -2   2    3.62    0.26
  -7  -2   2    4.73    0.41
   7   2  -2    4.62    0.43
  -7   2   2    4.03    0.28
   7   2  -2    3.28    0.32
  -7   2   2    4.20    0.44
   6  -2  -2   19.80    0.79
  -6  -2   2   19.19    0.65
   6  -2  -2   17.85    0.68
  -6  -2   2   19.79    0.55
  -6  -2   2   19.82    0.71
   6   2  -2   20.25    0.66
   6   2  -2   20.54    0.75
  -6   2   2   20.35    0.61
  -6   2   2   19.33    0.78
  -5  -2   2  168.30    3.22
   5  -2  -2  170.51    3.68
   5  -2  -2  165.56    3.50
  -5  -2   2  162.95    3.52
  -5  -2   2  168.41    3.42
   5   2  -2  165.31    3.59
   5   2  -2  161.21    3.41
  -5   2   2  162.45    3.66
  -5   2   2  167.31    3.31
  -4  -2   2    1.93    0.19
  -4  -2   2    1.98    0.14
  -4  -2   2    2.26    0.19
   4  -2  -2    2.69    0.25
   4   2  -2    1.97    0.21
  -4   2   2    2.43    0.23
  -4   2   2    1.82    0.18
   4   2  -2    2.24    0.19
  -4   2   2    2.00    0.25
  -3  -2   2    0.13    0.06
  -3  -2   2    0.15    0.08
   3  -2  -2    0.21    0.08
  -3  -2   2    0.06    0.06
   3  -2  -2   -0.05    0.08
   3   2  -2    0.05    0.06
  -3   2   2    0.18    0.11
   3   2  -2    0.25    0.08
   3   2  -2    0.15    0.07
  -3   2   2    0.09    0.08
  -3   2   2    0.12    0.08
  -3   2   2    0.04    0.09
   2  -2  -2    3.98    0.23
   2  -2  -2    4.33    0.23
  -2  -2   2    4.09    0.16
  -2  -2   2    4.02    0.17
   2  -2  -2    4.10    0.20
  -2   2   2    4.33    0.21
   2   2  -2    3.95    0.17
  -2   2   2    4.08    0.23
   2   2  -2    4.51    0.19
   2   2  -2    3.98    0.16
  -2   2   2    3.90    0.24
   1  -2  -2   28.09    0.68
   1  -2  -2   27.81    0.71
  -1  -2   2   29.11    0.63
   1   2  -2   28.19    0.59
   1   2  -2   27.91    0.63
  -1   2   2   27.77    0.71
  -1   2   2   28.37    0.71
  -1   2   2   28.43    0.69
   0  -2  -2   34.95    0.85
   0  -2  -2   35.46    0.82
   0   2  -2   34.84    0.73
   0   2  -2   35.40    0.79
   0   2  -2   35.72    0.73
   0   2   2   34.48    0.83
   0   2   2   35.54    0.85
   0   2   2   36.07    0.91
  -1  -2  -2   47.42    1.08
   1  -2   2   48.69    1.01
  -1  -2  -2   48.55    1.10
   1   2   2   48.18    1.17
   1   2   2   46.83    1.09
   1   2   2   46.82    1.09
  -1   2  -2   48.05    1.01
  -2  -2  -2  997.71   19.32
  -2  -2  -2  958.34   18.55
   2  -2   2  964.78   19.00
  -2   2  -2  994.03   19.23
  -2   2  -2  943.47   19.48
   2   2   2  937.54   19.48
   2   2   2 1000.00   19.65
  -3  -2  -2   12.14    0.45
   3  -2   2   11.61    0.41
   3  -2   2   11.89    0.45
  -3  -2  -2   11.83    0.44
   3   2   2   12.29    0.50
  -3   2  -2   12.21    0.41
  -3   2  -2   11.12    0.45
   3   2   2   11.80    0.44
  -4  -2  -2    1.54    0.21
   4  -2   2    1.08    0.17
  -4  -2  -2    1.33    0.19
  -4   2  -2    1.14    0.20
   4   2   2    1.06    0.19
   4   2   2    1.39    0.19
   5  -2   2    0.50    0.15
  -5   2  -2    0.83    0.19
   5   2   2    1.03    0.21
   5   2   2    0.68    0.16
   6  -2   2   44.80    1.22
   6   2   2   45.51    1.36
   6   2   2   45.63    1.24
  -6   2  -2   43.80    1.34
   7  -2   2    5.53    0.39
   7   2   2    5.58    0.52
  -7   2  -2    6.11    0.53
   7   2   2    5.52    0.38
   8  -2   2    3.01    0.37
   8   2   2    3.11    0.41
   8   2   2    3.50    0.38
  -8   2  -2    2.81    0.40
   9  -2   2    0.88    0.26
  -9  -2  -2    0.42    0.22
   9   2   2    0.44    0.19
  -9   2  -2    0.42    0.23
  10  -2   2    0.04    0.18
  10   2   2    0.30    0.21
 -10   2  -2   -0.02    0.23
  11  -2   2    2.30    0.39
  11   2   2    1.53    0.33
  12  -2   2   -0.03    0.19
  12   2   2    0.18    0.22
  13  -2   2   -0.12    0.20
  13   2   2   -0.23    0.20
  14  -2   2   -0.22    0.22
  14   2   2    0.11    0.25
  15  -2   2    0.39    0.32
  15   2   2   -0.12    0.25
  15  -3  -2   -0.04    0.29
  14  -3  -2    0.06    0.26
  14   3  -2    0.23    0.26
  13  -3  -2    0.50    0.31
  13   3  -2    1.43    0.36
 -13   3   2    0.86    0.26
  12  -3  -2    0.15    0.22
 -12   3   2    0.08    0.18
  12   3  -2    0.17    0.22
  11  -3  -2    1.67    0.36
 -11   3   2    1.47    0.27
  11   3  -2    1.07    0.28
  10  -3  -2    1.28    0.31
  10   3  -2    0.83    0.23
 -10   3   2    1.00    0.23
   9  -3  -2    0.07    0.17
   9   3  -2   -0.02    0.16
  -9   3   2   -0.10    0.19
  -9   3   2    0.04    0.14
   9   3  -2    0.28    0.16
  -8  -3   2    1.27    0.19
   8  -3  -2    1.31    0.26
   8  -3  -2    1.74    0.34
  -8   3   2    1.26    0.30
   8   3  -2    1.54    0.25
  -8   3   2    1.28    0.22
   8   3  -2    1.27    0.28
  -7  -3   2    0.47    0.14
   7  -3  -2    0.45    0.22
   7  -3  -2    0.43    0.17
   7   3  -2    0.72    0.20
  -7   3   2    0.58    0.22
   7   3  -2    0.29    0.14
  -7   3   2    0.39    0.15
  -6  -3   2   12.62    0.41
  -6  -3   2   12.64    0.50
   6  -3  -2   11.60    0.54
  -6   3   2   11.78    0.61
   6   3  -2   10.68    0.47
  -6   3   2   11.96    0.48
   6   3  -2   11.99    0.57
  -5  -3   2   19.72    0.53
   5  -3  -2   19.58    0.70
  -5  -3   2   19.31    0.62
  -5   3   2   19.91    0.70
  -5   3   2   19.11    0.77
  -5   3   2   19.09    0.62
   5   3  -2   19.26    0.69
   5   3  -2   18.60    0.60
  -4  -3   2    0.39    0.11
  -4  -3   2    0.17    0.09
   4  -3  -2    0.39    0.13
  -4   3   2    0.45    0.14
   4   3  -2    0.20    0.09
  -4   3   2    0.21    0.14
  -4   3   2    0.41    0.14
   4   3  -2    0.13    0.11
   4   3  -2    0.30    0.10
   3  -3  -2   14.23    0.47
  -3  -3   2   14.37    0.41
   3  -3  -2   14.02    0.52
  -3  -3   2   14.30    0.43
  -3   3   2   14.19    0.52
   3   3  -2   14.03    0.42
  -3   3   2   14.30    0.48
   3   3  -2   14.59    0.42
   3   3  -2   13.96    0.47
   2  -3  -2    1.99    0.20
   2  -3  -2    2.17    0.20
  -2  -3   2    2.25    0.17
   2  -3  -2    1.97    0.21
  -2  -3   2    1.72    0.14
   2   3  -2    1.86    0.15
   2   3  -2    2.03    0.16
  -2   3   2    2.06    0.21
  -2   3   2    2.04    0.20
  -2   3   2    1.70    0.18
   2   3  -2    1.73    0.14
   1  -3  -2   30.62    0.78
   1  -3  -2   30.90    0.82
  -1  -3   2   32.01    0.74
  -1   3   2   31.10    0.81
   1   3  -2   31.55    0.70
   1   3  -2   30.11    0.74
  -1   3   2   30.73    0.82
  -1   3   2   30.57    0.79
   0  -3   2    4.95    0.19
   0  -3  -2    5.41    0.28
   0  -3  -2    5.36    0.28
   0   3   2    5.05    0.27
   0   3  -2    5.55    0.20
   0   3  -2    5.34    0.20
   0   3  -2    5.29    0.26
   0   3   2    5.10    0.28
  -1  -3  -2   16.89    0.53
  -1  -3  -2   15.75    0.50
   1  -3   2   15.42    0.43
   1   3   2   15.50    0.51
   1   3   2   15.93    0.57
   1   3   2   15.21    0.51
  -1   3  -2   15.31    0.44
  -1   3  -2   15.96    0.43
  -1   3  -2   16.05    0.50
  -2  -3  -2   19.89    0.62
  -2  -3  -2   19.19    0.65
   2  -3   2   20.51    0.56
  -2  -3  -2   20.07    0.61
  -2   3  -2   20.30    0.56
  -2   3  -2   19.25    0.61
   2   3   2   19.41    0.61
   2   3   2   20.11    0.63
  -2   3  -2   20.49    0.60
   2   3   2   20.54    0.69
   3  -3   2   29.00    0.78
  -3  -3  -2   29.71    0.83
  -3  -3  -2   28.35    0.89
  -3   3  -2   28.87    0.86
   3   3   2   29.69    0.91
   3   3   2   29.36    0.83
   4  -3   2   20.05    0.64
  -4  -3  -2   19.78    0.74
   4   3   2   21.05    0.75
  -4   3  -2   19.80    0.72
   4   3   2   19.66    0.66
   5  -3   2  266.14    5.38
  -5  -3  -2  258.76    5.60
   5   3   2  266.02    5.63
   5   3   2  258.99    5.38
  -5   3  -2  269.02    5.62
  -6  -3  -2    7.99    0.51
   6  -3   2    8.12    0.45
  -6   3  -2    8.37    0.53
   6   3   2    7.99    0.52
   6   3   2    7.89    0.45
   7  -3   2    4.69    0.42
  -7  -3  -2    5.12    0.49
   7   3   2    5.36    0.51
  -7   3  -2    4.26    0.46
   7   3   2    4.66    0.41
  -8  -3  -2   22.34    0.95
   8  -3   2   23.05    0.88
  -8   3  -2   24.50    1.03
   8   3   2   22.74    0.99
   8   3   2   22.93    0.88
   9  -3   2    0.05    0.19
  -9   3  -2    0.26    0.22
   9   3   2    0.00    0.16
  10  -3   2    4.91    0.52
  10   3   2    5.05    0.52
 -10   3  -2    5.51    0.65
  11  -3   2    1.27    0.32
  11   3   2    1.48    0.34
  12  -3   2   -0.01    0.21
  12   3   2    0.25    0.21
  13  -3   2    0.00    0.25
  13   3   2    0.54    0.29
  14  -3   2    0.00    0.26
  14   3   2   -0.07    0.23
  15  -3   2    0.28    0.32
 -15   3  -2    0.31    0.28
  15   3   2   -0.30    0.27
  15  -4  -2    0.00    0.31
  14  -4  -2   -0.06    0.29
  13  -4  -2    0.63    0.32
 -13   4   2    0.67    0.28
  13   4  -2    0.64    0.30
  12  -4  -2   -0.29    0.18
  12   4  -2    0.15    0.21
 -12   4   2   -0.29    0.17
  11  -4  -2    0.02    0.23
  11   4  -2    0.39    0.22
 -11   4   2    0.07    0.19
  10  -4  -2    0.31    0.23
  10   4  -2    0.14    0.18
 -10   4   2    0.52    0.21
   9  -4  -2    1.78    0.32
  -9   4   2    1.12    0.25
  -9   4   2    1.58    0.36
   9   4  -2    1.66    0.33
   9   4  -2    2.29    0.32
   8  -4  -2    0.41    0.20
   8   4  -2    0.24    0.16
   8   4  -2    0.34    0.20
  -8   4   2    0.11    0.16
  -8   4   2    0.55    0.26
  -8   4   2    0.52    0.19
   7  -4  -2    2.53    0.33
  -7   4   2    2.80    0.35
  -7   4   2    2.12    0.36
   7   4  -2    2.87    0.36
  -7   4   2    2.80    0.31
   7   4  -2    2.94    0.30
  -6  -4   2    4.02    0.33
  -6  -4   2    3.81    0.27
   6  -4  -2    3.49    0.36
  -6   4   2    2.88    0.38
   6   4  -2    3.87    0.32
   6   4  -2    3.76    0.38
  -6   4   2    4.50    0.31
  -6   4   2    4.37    0.40
  -5  -4   2    5.79    0.33
   5  -4  -2    5.09    0.36
  -5  -4   2    5.98    0.29
  -5   4   2    5.60    0.42
   5   4  -2    6.07    0.38
   5   4  -2    5.27    0.30
  -5   4   2    5.49    0.34
  -5   4   2    5.78    0.39
   5   4  -2    5.46    0.30
  -4  -4   2    0.68    0.13
  -4  -4   2    0.63    0.13
   4  -4  -2    0.86    0.18
   4   4  -2    0.78    0.14
   4   4  -2    0.92    0.14
  -4   4   2    0.67    0.17
  -4   4   2    0.18    0.16
  -4   4   2    0.57    0.16
   4   4  -2    0.44    0.13
  -3  -4   2   21.86    0.61
   3  -4  -2   22.17    0.72
  -3  -4   2   22.04    0.61
   3   4  -2   22.43    0.61
   3   4  -2   21.56    0.62
  -3   4   2   21.57    0.72
   3   4  -2   22.19    0.67
   2  -4  -2    0.88    0.17
  -2  -4   2    0.85    0.14
   2  -4  -2    1.33    0.19
  -2  -4   2    0.69    0.11
   2   4  -2    1.03    0.13
   2   4  -2    0.78    0.14
  -2   4   2    0.98    0.17
  -2   4   2    0.95    0.17
   2   4  -2    0.89    0.14
  -1  -4   2   10.04    0.33
  -1  -4   2   10.51    0.39
   1  -4  -2   10.81    0.44
   1   4  -2   10.32    0.39
  -1   4   2    9.89    0.44
  -1   4   2   10.28    0.44
   1   4  -2   10.57    0.34
   0  -4  -2   10.65    0.43
   0  -4   2   10.33    0.34
   0   4  -2    9.85    0.39
   0   4   2   10.15    0.42
   0   4  -2    9.94    0.34
   0   4  -2   11.13    0.35
  -1  -4  -2    5.50    0.31
   1  -4   2    4.76    0.24
   1   4   2    4.35    0.33
  -1   4  -2    5.15    0.25
  -1   4  -2    5.22    0.25
   1   4   2    5.41    0.33
   1   4   2    4.79    0.29
  -1   4  -2    5.42    0.30
   2  -4   2   57.93    1.36
  -2  -4  -2   61.03    1.45
   2   4   2   60.94    1.56
  -2   4  -2   63.33    1.42
   2   4   2   58.22    1.43
   2   4   2   57.53    1.43
  -2   4  -2   59.37    1.37
  -3  -4  -2    5.66    0.38
   3  -4   2    5.70    0.31
  -3  -4  -2    5.48    0.36
   3   4   2    5.89    0.35
  -3   4  -2    5.69    0.33
  -3   4  -2    5.37    0.30
  -3   4  -2    5.51    0.34
   3   4   2    5.42    0.36
   3   4   2    5.62    0.40
  -4  -4  -2   46.94    1.31
   4  -4   2   45.95    1.19
   4   4   2   47.01    1.25
  -4   4  -2   43.73    1.19
   4   4   2   47.19    1.35
  -4   4  -2   44.46    1.30
  -5  -4  -2    1.92    0.29
   5  -4   2    1.84    0.24
   5   4   2    1.54    0.24
   5   4   2    2.00    0.31
  -5   4  -2    1.47    0.23
  -5   4  -2    1.56    0.27
   6  -4   2    7.89    0.46
  -6  -4  -2    9.94    0.57
   6   4   2    9.27    0.48
  -6   4  -2    7.63    0.54
   6   4   2    9.64    0.59
  -7  -4  -2   28.40    1.07
   7  -4   2   26.46    0.95
  -7   4  -2   29.69    1.11
   7   4   2   29.13    1.12
   7   4   2   28.03    0.96
   8  -4   2   57.53    1.64
   8   4   2   58.11    1.64
  -8   4  -2   58.21    1.82
   9  -4   2    1.38    0.31
   9   4   2    1.67    0.31
  -9   4  -2    1.44    0.36
  10  -4   2    6.22    0.58
  10   4   2    6.97    0.62
 -10   4  -2    5.57    0.67
  11  -4   2   -0.07    0.21
 -11   4  -2    0.25    0.22
  11   4   2   -0.15    0.19
  12  -4   2    0.29    0.25
 -12   4  -2    0.27    0.24
  12   4   2    0.52    0.28
  13  -4   2    0.44    0.28
 -13   4  -2    0.41    0.25
  13   4   2    0.45    0.29
  14  -4   2    0.08    0.29
 -14   4  -2    0.11    0.23
  14   4   2    0.42    0.33
  14  -5  -2   -0.17    0.26
 -14   5   2   -0.21    0.19
 -14   5   2    0.21    0.28
  13  -5  -2   -0.04    0.24
 -13   5   2    0.10    0.22
 -13   5   2    0.03    0.26
  12  -5  -2    0.52    0.30
 -12   5   2    0.55    0.25
 -12   5   2    0.06    0.21
  11  -5  -2    1.74    0.39
 -11   5   2    2.28    0.41
 -11   5   2    1.73    0.32
  11   5  -2    1.45    0.32
  10  -5  -2    2.09    0.38
  10   5  -2    2.31    0.35
 -10   5   2    1.45    0.32
 -10   5   2    3.14    0.39
   9  -5  -2    2.51    0.40
  -9   5   2    1.90    0.41
  -9   5   2    2.23    0.32
  -9   5   2    2.49    0.39
   9   5  -2    1.71    0.29
   8  -5  -2   -0.12    0.16
  -8   5   2    0.16    0.17
   8   5  -2    0.11    0.14
  -8   5   2    0.13    0.20
  -8   5   2    0.08    0.19
   8   5  -2    0.14    0.20
   7  -5  -2    1.41    0.28
  -7   5   2    1.39    0.28
  -7   5   2    1.63    0.26
   7   5  -2    2.27    0.28
  -7   5   2    1.73    0.34
   7   5  -2    1.91    0.31
   6  -5  -2   16.98    0.74
  -6  -5   2   19.02    0.69
  -6   5   2   18.58    0.86
  -6   5   2   19.47    0.72
   6   5  -2   18.69    0.67
   6   5  -2   19.53    0.80
  -6   5   2   18.66    0.78
  -5  -5   2    0.42    0.13
   5  -5  -2    0.50    0.17
   5   5  -2    0.19    0.11
  -5   5   2    0.11    0.16
   5   5  -2    0.74    0.19
  -5   5   2    0.46    0.18
  -5   5   2    0.11    0.14
   5   5  -2    0.40    0.15
   4  -5  -2    0.59    0.18
  -4  -5   2    0.92    0.16
  -4   5   2    0.43    0.17
  -4   5   2    0.81    0.20
   4   5  -2    0.78    0.15
   4   5  -2    1.19    0.20
   4   5  -2    0.76    0.16
   3  -5  -2    0.07    0.12
  -3  -5   2    0.21    0.10
   3   5  -2    0.20    0.11
   3   5  -2    0.24    0.12
  -3   5   2    0.23    0.13
  -3   5   2    0.16    0.13
   3   5  -2    0.05    0.08
  -2  -5   2   27.81    0.76
   2   5  -2   27.91    0.75
  -2   5   2   29.33    0.88
   2   5  -2   28.93    0.81
  -2   5   2   29.99    0.90
   2   5  -2   28.49    0.83
  -1  -5   2    3.03    0.22
  -1   5   2    3.02    0.29
  -1   5   2    2.83    0.28
   1   5  -2    2.78    0.22
   1   5  -2    3.09    0.27
   0  -5   2    3.04    0.22
   0  -5  -2    3.05    0.28
   0   5  -2    3.06    0.21
   0   5   2    3.98    0.29
   0   5   2    2.69    0.28
   0   5  -2    2.77    0.26
  -1  -5  -2    8.88    0.44
   1   5   2    8.47    0.47
  -1   5  -2    8.57    0.35
   1   5   2    8.74    0.42
  -1   5  -2    7.75    0.39
   1   5   2    8.41    0.44
   2  -5   2    0.75    0.15
  -2   5  -2    0.54    0.14
   2   5   2    0.86    0.21
   2   5   2    0.62    0.16
  -2   5  -2    0.76    0.17
   2   5   2    0.58    0.17
   3  -5   2    1.54    0.20
  -3   5  -2    1.62    0.25
   3   5   2    1.41    0.22
  -3   5  -2    1.91    0.24
   3   5   2    1.31    0.25
   3   5   2    1.55    0.27
  -3   5  -2    1.83    0.22
   4  -5   2    5.64    0.35
  -4  -5  -2    4.81    0.44
  -4   5  -2    5.49    0.35
   4   5   2    4.95    0.40
   4   5   2    5.21    0.42
   4   5   2    5.55    0.48
  -4   5  -2    5.75    0.37
  -4   5  -2    4.64    0.42
  -5  -5  -2    0.02    0.16
   5  -5   2    0.09    0.14
  -5   5  -2    0.06    0.12
   5   5   2    0.15    0.16
  -5   5  -2   -0.03    0.14
  -5   5  -2    0.36    0.16
   5   5   2    0.38    0.16
  -6  -5  -2    3.65    0.42
   6  -5   2    3.33    0.35
   6   5   2    2.67    0.39
  -6   5  -2    2.85    0.34
  -6   5  -2    2.55    0.36
   6   5   2    2.93    0.34
   7  -5   2   34.32    1.14
   7   5   2   37.05    1.34
   7   5   2   36.57    1.16
  -7   5  -2   36.81    1.14
  -7   5  -2   36.47    1.32
   8  -5   2    9.15    0.55
  -8   5  -2    7.98    0.72
   8   5   2    8.67    0.56
  -8   5  -2    8.44    0.54
   9  -5   2    4.71    0.49
   9   5   2    4.56    0.50
  -9   5  -2    4.57    0.46
  -9   5  -2    7.05    0.71
  10  -5   2    0.54    0.24
 -10   5  -2    0.66    0.35
  10   5   2    0.06    0.18
 -10   5  -2    0.98    0.28
  11  -5   2    1.26    0.34
  11   5   2    1.52    0.35
 -11   5  -2    1.01    0.29
  12  -5   2    0.45    0.26
 -12   5  -2   -0.18    0.18
  12   5   2    0.10    0.23
  13  -5   2    0.45    0.29
  13   5   2   -0.23    0.23
 -13   5  -2   -0.04    0.22
  14  -5   2    0.14    0.27
  14   5   2    0.57    0.33
 -14   5  -2    0.30    0.29
  14  -6  -2   -0.12    0.27
 -14   6   2    0.13    0.29
  13  -6  -2    0.13    0.29
 -13   6   2   -0.21    0.24
 -13   6   2    0.31    0.29
  12  -6  -2    0.19    0.24
 -12   6   2    0.49    0.27
 -12   6   2    0.20    0.23
  11  -6  -2   -0.13    0.22
 -11   6   2    0.00    0.21
 -11   6   2    0.25    0.21
  10  -6  -2   -0.23    0.20
  10   6  -2    0.02    0.17
 -10   6   2   -0.08    0.19
 -10   6   2   -0.06    0.20
   9  -6  -2    1.73    0.37
  -9   6   2    2.90    0.42
   9   6  -2    1.88    0.31
  -9   6   2    1.45    0.31
   8  -6  -2    6.91    0.59
  -8   6   2    6.79    0.48
   8   6  -2    6.72    0.47
  -8   6   2    7.30    0.63
   8   6  -2    6.29    0.60
  -8   6   2    6.46    0.66
   7  -6  -2    1.79    0.32
   7   6  -2    1.32    0.29
   7   6  -2    1.78    0.27
  -7   6   2    2.30    0.40
  -7   6   2    1.32    0.29
  -7   6   2    1.48    0.28
  -6  -6   2    4.39    0.38
   6  -6  -2    3.95    0.41
  -6   6   2    4.55    0.52
  -6   6   2    4.35    0.45
  -6   6   2    4.17    0.41
   6   6  -2    4.49    0.33
   6   6  -2    4.36    0.38
   6   6  -2    4.42    0.45
   5  -6  -2    2.85    0.35
  -5  -6   2    3.22    0.31
   5   6  -2    3.21    0.30
  -5   6   2    2.76    0.35
  -5   6   2    3.84    0.45
  -5   6   2    3.07    0.35
   5   6  -2    3.69    0.34
   5   6  -2    3.27    0.36
   4  -6  -2    0.25    0.16
  -4  -6   2    0.16    0.12
  -4   6   2   -0.01    0.15
   4   6  -2    0.10    0.10
   4   6  -2   -0.12    0.12
   4   6  -2    0.13    0.12
  -4   6   2    0.18    0.15
  -3  -6   2    2.54    0.25
  -3   6   2    3.19    0.34
   3   6  -2    2.99    0.31
  -3   6   2    2.70    0.32
   3   6  -2    3.77    0.33
   3   6  -2    2.90    0.26
  -2  -6   2    2.12    0.22
   2   6  -2    1.95    0.21
   2   6  -2    2.02    0.25
  -2   6   2    2.21    0.29
   2   6  -2    2.46    0.27
  -2   6   2    1.65    0.25
  -1  -6   2   34.65    0.92
   1   6  -2   35.12    0.92
  -1   6   2   35.81    1.06
  -1   6   2   34.29    1.04
   1   6  -2   34.38    0.99
   0  -6   2    2.92    0.26
   0   6   2    2.89    0.32
   0   6  -2    3.24    0.26
   0   6   2    2.81    0.30
   0   6  -2    3.01    0.31
  -1   6  -2   21.94    0.76
   1   6   2   23.83    0.89
   1   6   2   21.19    0.78
   1   6   2   22.45    0.77
  -1   6  -2   21.70    0.69
   2   6   2    0.26    0.17
  -2   6  -2    0.17    0.15
   2   6   2   -0.11    0.09
  -2   6  -2    0.03    0.11
   2   6   2    0.18    0.14
   3  -6   2    0.09    0.12
   3   6   2   -0.06    0.11
  -3   6  -2   -0.03    0.13
  -3   6  -2    0.08    0.11
   3   6   2   -0.17    0.15
   3   6   2    0.03    0.14
   4  -6   2    0.77    0.19
  -4   6  -2    0.59    0.21
   4   6   2    0.82    0.20
  -4   6  -2    0.69    0.20
   4   6   2    0.56    0.21
  -4   6  -2    1.19    0.21
   4   6   2    0.60    0.23
   5  -6   2    3.85    0.36
  -5   6  -2    3.66    0.37
   5   6   2    4.32    0.41
  -5   6  -2    3.07    0.39
   5   6   2    3.10    0.40
   5   6   2    3.98    0.41
  -5   6  -2    3.48    0.38
   6  -6   2   11.21    0.58
  -6   6  -2   10.57    0.67
   6   6   2   10.91    0.58
   6   6   2   12.05    0.73
  -6   6  -2   11.82    0.61
  -6   6  -2   11.77    0.61
   7  -6   2    1.04    0.26
   7   6   2    2.32    0.35
  -7   6  -2    1.60    0.31
  -7   6  -2    1.90    0.32
  -7   6  -2    1.28    0.32
   8  -6   2    1.47    0.31
  -8   6  -2    0.93    0.33
  -8   6  -2    1.64    0.32
   8   6   2    2.10    0.33
  -8   6  -2    2.24    0.36
   9  -6   2    3.02    0.42
  -9   6  -2    2.35    0.38
  -9   6  -2    3.17    0.41
  -9   6  -2    3.07    0.51
   9   6   2    2.81    0.42
  10  -6   2    0.86    0.28
 -10   6  -2    1.14    0.30
 -10   6  -2    1.38    0.42
  10   6   2    0.79    0.28
  11  -6   2    0.23    0.22
  11   6   2    0.11    0.23
 -11   6  -2    0.50    0.24
  12  -6   2    0.28    0.27
 -12   6  -2   -0.13    0.22
  12   6   2    0.27    0.25
  13  -6   2    0.41    0.28
  13   6   2    0.39    0.30
 -13   6  -2    0.17    0.27
  13  -7  -2    0.15    0.30
 -13   7   2    0.47    0.29
 -13   7   2    0.63    0.32
  12  -7  -2    0.40    0.31
 -12   7   2    0.35    0.27
 -12   7   2    0.51    0.30
  11  -7  -2   -0.58    0.16
 -11   7   2    0.08    0.23
 -11   7   2    0.00    0.24
  10  -7  -2    0.33    0.25
 -10   7   2    0.51    0.24
 -10   7   2    0.09    0.24
   9  -7  -2    0.31    0.23
  -9   7   2    0.14    0.21
  -9   7   2    0.46    0.25
   8  -7  -2    1.80    0.34
  -8   7   2    2.45    0.48
  -8   7   2    2.45    0.39
  -8   7   2    2.17    0.36
   7  -7  -2    3.00    0.42
   7   7  -2    2.34    0.39
  -7   7   2    3.39    0.43
  -7   7   2    2.38    0.37
   7   7  -2    2.47    0.32
  -7   7   2    2.99    0.46
   6  -7  -2    0.41    0.21
  -6   7   2    0.62    0.24
  -6   7   2    0.23    0.20
   6   7  -2    0.56    0.21
  -6   7   2    0.16    0.24
   6   7  -2    0.72    0.24
   6   7  -2    0.60    0.18
   5  -7  -2    1.19    0.27
   5   7  -2    1.66    0.30
   5   7  -2    1.55    0.24
  -5   7   2    1.04    0.26
  -5   7   2    1.29    0.29
  -5   7   2    1.45    0.34
   5   7  -2    1.35    0.26
  -4  -7   2    0.06    0.13
   4   7  -2    0.33    0.18
   4   7  -2    0.40    0.16
   4   7  -2    0.04    0.14
  -4   7   2    0.27    0.18
  -4   7   2    0.37    0.20
  -3  -7   2    0.49    0.18
   3   7  -2    0.57    0.19
  -3   7   2    0.57    0.23
   3   7  -2    0.49    0.18
   3   7  -2    0.36    0.14
  -3   7   2    0.62    0.21
  -2  -7   2    3.80    0.31
  -2   7   2    3.18    0.37
   2   7  -2    2.72    0.33
  -2   7   2    3.45    0.37
   2   7  -2    3.44    0.29
   2   7  -2    3.50    0.36
  -1  -7   2    6.53    0.36
   1   7  -2    6.60    0.36
   1   7  -2    6.17    0.41
  -1   7   2    7.30    0.46
  -1   7   2    8.47    0.51
   0  -7   2    0.29    0.15
   0   7   2    0.36    0.17
   0   7  -2    0.40    0.14
   0   7   2    0.18    0.18
   0   7  -2    0.44    0.17
  -1   7  -2    6.75    0.44
  -1   7  -2    7.66    0.40
   1   7   2    6.43    0.45
   1   7   2    8.40    0.47
   1   7   2    8.87    0.57
   2   7   2    1.45    0.25
  -2   7  -2    2.08    0.29
   2   7   2    1.28    0.27
  -2   7  -2    2.02    0.26
   2   7   2    1.64    0.30
  -3   7  -2    0.09    0.16
   3   7   2   -0.03    0.16
   3   7   2   -0.21    0.16
  -3   7  -2   -0.03    0.11
   3   7   2    0.15    0.15
   4  -7   2   -0.14    0.13
  -4   7  -2    0.16    0.18
   4   7   2    0.27    0.18
  -4   7  -2    0.14    0.19
  -4   7  -2    1.43    0.26
   4   7   2    0.24    0.20
   4   7   2    0.29    0.22
   5  -7   2    0.95    0.23
  -5   7  -2    1.25    0.27
   5   7   2    0.75    0.28
  -5   7  -2    0.36    0.23
   5   7   2    1.17    0.30
   5   7   2    0.82    0.22
  -5   7  -2    2.20    0.33
   6  -7   2    2.15    0.32
  -6   7  -2    2.28    0.33
  -6   7  -2    2.87    0.43
  -6   7  -2    2.41    0.36
   6   7   2    2.90    0.37
   7  -7   2    4.45    0.45
  -7   7  -2    4.08    0.53
  -7   7  -2    4.27    0.47
  -7   7  -2    3.75    0.44
   7   7   2    3.46    0.43
   8  -7   2    0.39    0.22
  -8   7  -2    1.03    0.35
  -8   7  -2    0.68    0.25
   8   7   2    0.60    0.24
  -8   7  -2    0.28    0.24
   9  -7   2    0.19    0.22
  -9   7  -2   -0.11    0.18
  -9   7  -2   -0.05    0.22
  -9   7  -2   -0.06    0.26
   9   7   2   -0.08    0.19
  10  -7   2   -0.36    0.17
  10   7   2   -0.13    0.21
 -10   7  -2   -0.08    0.22
 -10   7  -2    0.03    0.21
  11  -7   2   -0.18    0.22
 -11   7  -2   -0.27    0.19
  11   7   2    0.23    0.26
 -11   7  -2    0.10    0.25
  12  -7   2    0.16    0.28
 -12   7  -2    0.11    0.25
 -12   7  -2   -0.03    0.26
  12  -8  -2    0.59    0.33
 -12   8   2   -0.50    0.21
 -12   8   2   -0.29    0.21
  11  -8  -2    1.48    0.38
 -11   8   2    0.50    0.29
 -11   8   2    0.52    0.31
  10  -8  -2    1.14    0.35
 -10   8   2    1.69    0.37
 -10   8   2    1.78    0.40
   9  -8  -2    0.16    0.22
  -9   8   2    0.25    0.25
  -9   8   2    0.39    0.27
   8  -8  -2    0.33    0.26
  -8   8   2    0.21    0.24
  -8   8   2    0.25    0.22
   7  -8  -2    0.12    0.20
   7   8  -2    0.15    0.21
  -7   8   2   -0.01    0.27
  -7   8   2    0.13    0.23
  -7   8   2    0.12    0.21
   6  -8  -2    6.45    0.59
  -6   8   2    6.42    0.59
  -6   8   2    6.38    0.67
   6   8  -2    7.49    0.64
  -6   8   2    7.59    0.64
   6   8  -2    6.75    0.54
   5   8  -2    3.22    0.43
  -5   8   2    4.23    0.48
  -5   8   2    4.12    0.54
   5   8  -2    3.09    0.38
  -5   8   2    3.39    0.43
  -4   8   2    0.22    0.17
  -4   8   2    0.04    0.21
   4   8  -2    0.33    0.20
   4   8  -2    0.46    0.18
   4   8  -2    0.37    0.20
  -3   8   2    0.85    0.24
   3   8  -2    0.54    0.21
   3   8  -2    0.35    0.20
  -3   8   2    0.43    0.25
   3   8  -2    0.37    0.15
   2   8  -2    1.51    0.29
  -2   8   2    1.38    0.27
   2   8  -2    1.88    0.30
  -2   8   2    1.32    0.31
   2   8  -2    1.97    0.26
   1   8  -2    0.23    0.14
  -1   8   2    0.43    0.19
  -1   8   2    0.04    0.18
   1   8  -2    0.17    0.18
   0   8   2    2.67    0.33
   0   8  -2    2.83    0.29
   0   8   2    2.70    0.40
   0   8  -2    1.70    0.30
   0   8   2    2.01    0.33
  -1   8  -2    0.19    0.14
   1   8   2    0.37    0.21
   1   8   2    0.12    0.15
   1   8   2   -0.12    0.19
  -1   8  -2    0.32    0.21
  -2   8  -2    0.12    0.18
  -2   8  -2    0.37    0.16
   2   8   2    0.50    0.23
   2   8   2    0.06    0.16
   2   8   2   -0.04    0.19
  -3   8  -2    5.12    0.44
  -3   8  -2    4.39    0.46
   3   8   2    4.19    0.47
   3   8   2    4.76    0.45
   4   8   2    4.17    0.47
  -4   8  -2    4.74    0.48
  -4   8  -2    3.81    0.47
  -4   8  -2    5.63    0.47
   4   8   2    5.27    0.48
   5  -8   2    0.39    0.19
   5   8   2    0.52    0.26
  -5   8  -2    0.60    0.25
   5   8   2    0.10    0.19
  -5   8  -2    0.32    0.23
  -5   8  -2    0.44    0.20
   6  -8   2    0.42    0.21
  -6   8  -2    0.34    0.21
   6   8   2    0.00    0.18
  -6   8  -2    0.10    0.18
  -6   8  -2    0.16    0.24
   7  -8   2    0.20    0.21
   7   8   2    0.09    0.18
  -7   8  -2    0.11    0.22
  -7   8  -2    0.27    0.25
  -7   8  -2    0.15    0.21
   8  -8   2    0.27    0.23
  -8   8  -2    0.29    0.26
  -8   8  -2    0.85    0.34
   8   8   2    0.63    0.26
  -8   8  -2    0.41    0.25
   9  -8   2    0.25    0.24
  -9   8  -2    0.18    0.31
  -9   8  -2   -0.01    0.24
   9   8   2    0.34    0.25
  -9   8  -2    0.12    0.23
  10  -8   2    0.90    0.31
 -10   8  -2    1.14    0.33
  11  -8   2    0.26    0.27
 -11   8  -2   -0.03    0.23
  12  -8   2    0.26    0.28
  11  -9  -2    0.12    0.28
 -11   9   2    0.15    0.31
 -11   9   2   -0.06    0.25
  10  -9  -2   -0.01    0.25
 -10   9   2   -0.18    0.25
 -10   9   2   -0.23    0.25
   9  -9  -2    0.64    0.28
  -9   9   2    0.76    0.33
  -9   9   2    0.67    0.31
   8  -9  -2   -0.16    0.21
  -8   9   2    0.19    0.25
  -8   9   2   -0.18    0.20
   7  -9  -2    0.12    0.22
  -7   9   2   -0.03    0.18
   7   9  -2    0.11    0.22
  -7   9   2    0.36    0.27
  -6   9   2    1.31    0.38
  -6   9   2    1.82    0.37
  -6   9   2    1.59    0.37
   5   9  -2    0.59    0.25
  -5   9   2    0.54    0.28
  -5   9   2    0.15    0.24
  -5   9   2    0.21    0.21
   4   9  -2    3.68    0.46
  -4   9   2    3.55    0.45
  -4   9   2    3.08    0.44
   4   9  -2    3.06    0.41
  -3   9   2    0.96    0.27
   3   9  -2    0.95    0.28
  -3   9   2    0.91    0.30
   3   9  -2    1.51    0.33
  -2   9   2    1.86    0.36
  -2   9   2    2.20    0.36
   2   9  -2    1.95    0.34
   2   9  -2    2.20    0.35
  -1   9   2    0.69    0.23
   1   9  -2    0.44    0.23
  -1   9   2    0.77    0.28
   1   9  -2    0.75    0.24
   0   9   2    0.30    0.23
   0   9  -2   -0.28    0.18
   0   9   2    0.09    0.18
   1   9   2    0.19    0.24
  -1   9  -2    0.33    0.23
   1   9   2    0.14    0.18
  -2   9  -2   -0.24    0.17
   2   9   2    0.28    0.23
   2   9   2    0.07    0.17
  -3   9  -2    2.02    0.35
   3   9   2    1.64    0.31
   3   9   2    2.91    0.43
   4   9   2    1.13    0.32
  -4   9  -2    0.31    0.22
   4   9   2    0.66    0.23
  -4   9  -2    0.82    0.29
   5   9   2   -0.07    0.23
   5   9   2    0.17    0.20
  -5   9  -2    0.38    0.25
  -5   9  -2   -0.07    0.19
   6  -9   2    0.20    0.21
   6   9   2    0.16    0.19
  -6   9  -2    0.32    0.28
   6   9   2    0.12    0.21
  -6   9  -2   -0.13    0.19
   7  -9   2   -0.02    0.20
  -7   9  -2   -0.12    0.21
  -7   9  -2    0.17    0.26
   8  -9   2   -0.18    0.20
  -8   9  -2    0.36    0.30
  -8   9  -2    0.45    0.28
   9  -9   2    0.25    0.23
  -9   9  -2    0.09    0.23
  10  -9   2   -0.01    0.25
 -10   9  -2   -0.09    0.25
   9 -10  -2    0.16    0.27
  -9  10   2   -0.11    0.29
  -8  10   2   -0.05    0.27
  -7  10   2    0.06    0.25
   7  10  -2    0.08    0.26
  -7  10   2    0.27    0.29
   6  10  -2    0.40    0.28
  -6  10   2    0.07    0.24
  -6  10   2    0.20    0.23
  -5  10   2    1.33    0.36
  -5  10   2    0.89    0.31
  -5  10   2    0.73    0.36
   5  10  -2    0.20    0.26
  -4  10   2   -0.12    0.20
  -4  10   2    0.01    0.20
   4  10  -2   -0.22    0.18
  -3  10   2    0.53    0.25
   3  10  -2    0.68    0.28
  -3  10   2    0.98    0.32
   2  10  -2    0.52    0.26
  -2  10   2    0.43    0.24
  -2  10   2    0.29    0.26
  -1  10   2    3.02    0.46
  -1  10   2    2.65    0.40
   1  10  -2    2.13    0.39
   0  10  -2    2.04    0.38
   0  10   2    1.47    0.34
   0  10   2    1.27    0.35
   1  10   2    6.28    0.63
   1  10   2    6.62    0.59
  -1  10  -2    6.30    0.60
   2  10   2    0.28    0.23
  -2  10  -2    0.11    0.21
   2  10   2   -0.07    0.22
  -3  10  -2    0.22    0.23
   3  10   2   -0.09    0.24
   4  10   2   -0.28    0.23
  -4  10  -2    0.58    0.28
  -4  10  -2    0.04    0.21
  -5  10  -2    0.18    0.25
   5  10   2    0.46    0.28
  -5  10  -2   -0.07    0.22
  -6  10  -2    0.49    0.33
  -6  10  -2    0.55    0.28
   6  10   2    0.07    0.27
  -7  10  -2    0.27    0.26
  -7  10  -2   -0.36    0.25
   8 -10   2   -0.46    0.17
  -8  10  -2    0.04    0.25
  -8  10  -2   -0.14    0.29
   9 -10   2    0.56    0.29
  -9  10  -2    0.73    0.33
  -8  11   2    0.71    0.38
  -7  11   2    0.06    0.27
  -6  11   2   -0.08    0.27
   6  11  -2    0.08    0.28
  -5  11   2   -0.07    0.27
   5  11  -2    0.12    0.27
   4  11  -2    0.65    0.31
  -4  11   2    0.57    0.32
   3  11  -2   -0.42    0.21
  -3  11   2   -0.23    0.22
   2  11  -2    1.20    0.35
  -2  11   2    1.42    0.38
   1  11  -2    1.12    0.34
  -1  11   2    1.39    0.35
   0  11  -2    0.30    0.27
   0  11   2    0.17    0.27
  -1  11  -2    0.02    0.22
   1  11   2    0.80    0.33
  -2  11  -2    0.71    0.29
   2  11   2    0.48    0.31
  -3  11  -2    0.12    0.24
   3  11   2    0.76    0.33
   4  11   2   -0.40    0.24
  -4  11  -2   -0.16    0.22
  -4  11  -2   -0.17    0.23
  -5  11  -2    0.10    0.30
   5  11   2    0.09    0.27
  -5  11  -2    0.42    0.29
  -6  11  -2   -0.09    0.25
   6  11   2    0.03    0.28
  -6  11  -2    0.07    0.26
  -7  11  -2    0.79    0.36
  -7  11  -2    0.66    0.39
   5  12  -2    0.05    0.31
  -5  12   2    0.48    0.36
  -4  12   2    0.06    0.30
   4  12  -2    0.31    0.30
   3  12  -2    0.24    0.30
  -3  12   2   -0.16    0.26
  -2  12   2   -0.24    0.26
   2  12  -2   -0.23    0.24
  -1  12   2   -0.36    0.22
   1  12  -2   -0.10    0.23
   0  12  -2    0.21    0.26
   0  12   2    0.27    0.31
   1  12   2   -0.29    0.28
  -1  12  -2   -0.06    0.24
   2  12   2    0.50    0.34
  -2  12  -2    0.43    0.31
   3  12   2   -0.24    0.29
  -3  12  -2   -0.11    0.25
  -4  12  -2    0.57    0.33
   4  12   2   -0.28    0.31
  -4  12  -2    0.21    0.34
  -5  12  -2    0.13    0.32
  15   0  -3    0.39    0.31
  14   0  -3    0.13    0.26
  13   0  -3    0.20    0.23
  12   0  -3   -0.19    0.19
 -12   0   3    0.10    0.15
  11   0  -3    6.06    0.58
  10   0  -3    0.08    0.17
   9   0  -3    0.45    0.19
   9   0  -3    0.68    0.23
  -9   0   3    0.34    0.22
   8   0  -3    0.11    0.14
   8   0  -3    0.00    0.14
  -8   0   3    0.00    0.14
  -7   0   3    2.86    0.34
   7   0  -3    2.88    0.31
   7   0  -3    2.73    0.34
   6   0  -3   -0.12    0.10
  -6   0   3    0.02    0.07
  -6   0   3   -0.11    0.10
   6   0  -3    0.10    0.11
   5   0  -3   51.86    1.35
  -5   0   3   50.88    1.32
  -5   0   3   50.66    1.24
   5   0  -3   50.63    1.24
  -5   0   3   50.64    1.05
  -4   0   3   -0.04    0.08
   4   0  -3   -0.01    0.09
   4   0  -3    0.09    0.09
  -4   0   3   -0.08    0.05
  -4   0   3    0.02    0.08
   3   0  -3   16.73    0.47
   3   0  -3   15.71    0.52
  -3   0   3   15.81    0.50
  -3   0   3   16.33    0.36
  -3   0   3   16.62    0.48
   2   0  -3   -0.05    0.05
   2   0  -3    0.02    0.07
  -2   0   3   -0.04    0.05
   2   0  -3   -0.03    0.04
  -2   0   3    0.01    0.06
  -2   0   3    0.01    0.06
  -2   0   3   -0.01    0.05
  -1   0   3    4.72    0.18
   1   0  -3    4.68    0.18
  -1   0   3    4.77    0.19
  -1   0   3    4.81    0.19
  -1   0   3    4.60    0.18
   1   0  -3    4.42    0.18
   0   0  -3    0.01    0.04
   0   0   3   -0.02    0.05
   0   0  -3    0.01    0.06
   0   0   3   -0.02    0.05
   1   0   3  247.88    4.99
  -1   0  -3  248.80    5.00
  -1   0  -3  250.44    4.86
   1   0   3  249.56    4.86
   2   0   3    0.02    0.08
  -2   0  -3   -0.02    0.08
   3   0   3   27.06    0.72
  -3   0  -3   25.17    0.78
  -3   0  -3   27.14    0.72
   3   0   3   27.81    0.79
   4   0   3    0.07    0.10
  -4   0  -3    0.19    0.11
   4   0   3   -0.11    0.08
  -5   0  -3    8.21    0.46
   5   0   3    9.14    0.47
   5   0   3    8.27    0.40
   6   0   3    0.31    0.14
  -6   0  -3    0.07    0.13
   6   0   3   -0.02    0.10
   7   0   3   15.84    0.66
  -7   0  -3   16.30    0.76
   8   0   3   -0.07    0.12
  -8   0  -3   -0.18    0.14
   9   0   3    0.07    0.15
  -9   0  -3   -0.08    0.18
  10   0   3    0.05    0.16
  11   0   3   -0.08    0.20
  12   0   3    0.11    0.24
  13   0   3    0.22    0.26
  14   0   3    0.26    0.29
  15   0   3    0.27    0.31
  15  -1  -3    0.33    0.31
  15   1  -3    0.47    0.30
  14  -1  -3    0.20    0.26
  14   1  -3    0.64    0.32
  13  -1  -3    0.23    0.24
  13   1  -3    0.11    0.23
  12  -1  -3   -0.22    0.17
  12   1  -3   -0.33    0.17
 -12   1   3    0.05    0.14
  11  -1  -3    0.32    0.21
  11   1  -3    0.18    0.20
 -11   1   3    0.14    0.15
  10  -1  -3    4.64    0.47
 -10   1   3    4.82    0.31
  10   1  -3    4.42    0.45
   9  -1  -3    7.49    0.57
  -9  -1   3    8.78    0.56
   9  -1  -3    7.37    0.49
  -9   1   3    7.42    0.64
   9   1  -3    6.98    0.61
   9   1  -3    7.00    0.48
  -9   1   3    7.85    0.37
   8  -1  -3    0.96    0.25
  -8  -1   3    1.17    0.25
   8  -1  -3    1.51    0.26
  -8   1   3    1.22    0.17
  -8   1   3    1.83    0.32
   8   1  -3    1.04    0.22
   8   1  -3    1.32    0.26
   7  -1  -3    5.43    0.48
   7  -1  -3    6.17    0.40
  -7  -1   3    5.99    0.41
  -7   1   3    5.78    0.29
   7   1  -3    6.24    0.37
  -7   1   3    6.07    0.50
   7   1  -3    5.48    0.47
   6  -1  -3   13.95    0.56
  -6  -1   3   14.36    0.54
  -6  -1   3   14.88    0.59
   6  -1  -3   13.56    0.63
  -6   1   3   14.81    0.63
   6   1  -3   13.95    0.61
  -6   1   3   14.35    0.44
   6   1  -3   14.25    0.54
  -5  -1   3   31.97    0.90
   5  -1  -3   33.25    1.01
   5  -1  -3   31.36    0.89
  -5  -1   3   32.25    0.85
   5   1  -3   32.60    0.86
  -5   1   3   29.71    0.95
  -5   1   3   33.05    0.90
   5   1  -3   31.91    0.94
  -5   1   3   33.04    0.76
   4  -1  -3    1.49    0.21
  -4  -1   3    1.79    0.19
   4  -1  -3    1.72    0.20
  -4  -1   3    1.67    0.16
   4   1  -3    1.31    0.18
  -4   1   3    1.44    0.13
  -4   1   3    1.73    0.20
   4   1  -3    1.48    0.16
  -4   1   3    1.49    0.20
   3  -1  -3   63.23    1.50
  -3  -1   3   61.45    1.36
   3  -1  -3   62.63    1.27
   3  -1  -3   61.06    1.40
  -3  -1   3   62.64    1.33
   3   1  -3   63.60    1.40
  -3   1   3   61.99    1.40
  -3   1   3   62.75    1.49
  -3   1   3   62.09    1.41
  -3   1   3   61.96    1.28
   3   1  -3   62.08    1.33
   2  -1  -3   35.86    0.79
   2  -1  -3   36.19    0.87
  -2  -1   3   36.99    0.79
   2  -1  -3   37.48    0.88
  -2  -1   3   36.81    0.77
  -2   1   3   36.56    0.87
   2   1  -3   36.80    0.79
  -2   1   3   36.50    0.93
  -2   1   3   37.33    0.88
   2   1  -3   36.38    0.82
  -2   1   3   36.96    0.81
   1  -1  -3    0.14    0.07
  -1  -1   3    0.08    0.03
   1  -1  -3    0.24    0.07
  -1  -1   3    0.10    0.04
   1   1  -3    0.14    0.04
   1   1  -3    0.16    0.04
  -1   1   3    0.11    0.07
  -1   1   3    0.08    0.07
  -1   1   3    0.22    0.08
   0  -1  -3   43.63    1.05
   0  -1   3   44.14    0.90
   0  -1  -3   46.79    1.01
   0  -1  -3   44.42    0.99
   0   1  -3   43.72    0.91
   0   1   3   44.07    1.00
   0   1   3   44.58    1.05
   0   1  -3   45.14    0.90
   1  -1   3    6.67    0.22
  -1  -1  -3    6.79    0.30
   1  -1   3    6.84    0.22
  -1  -1  -3    6.47    0.28
   1   1   3    6.35    0.30
  -1   1  -3    6.41    0.24
  -1   1  -3    6.46    0.22
   1   1   3    6.56    0.27
   2  -1   3    0.01    0.07
   2  -1   3    0.10    0.08
  -2  -1  -3    0.19    0.08
  -2  -1  -3    0.03    0.08
   2   1   3    0.11    0.08
   2   1   3    0.08    0.09
  -2   1  -3   -0.02    0.08
  -2   1  -3    0.03    0.07
   3  -1   3    6.79    0.33
  -3  -1  -3    5.76    0.30
  -3  -1  -3    6.18    0.36
   3  -1   3    6.90    0.30
   3   1   3    5.23    0.33
   3   1   3    6.22    0.31
  -3   1  -3    6.24    0.33
  -3   1  -3    6.46    0.29
   4  -1   3   26.32    0.78
  -4  -1  -3   24.40    0.81
   4  -1   3   23.42    0.70
   4   1   3   24.33    0.73
  -4   1  -3   23.63    0.78
   4   1   3   23.57    0.79
   5  -1   3    1.71    0.22
  -5  -1  -3    1.30    0.23
   5   1   3    2.05    0.27
  -5   1  -3    1.76    0.26
   5   1   3    1.72    0.23
  -6  -1  -3    0.35    0.16
   6  -1   3    0.15    0.12
   6   1   3    0.33    0.16
  -6   1  -3    0.24    0.15
   6   1   3    0.15    0.12
   7  -1   3    0.56    0.19
  -7  -1  -3    0.08    0.15
  -7   1  -3    0.68    0.22
   7   1   3    0.61    0.18
   7   1   3    0.48    0.20
  -8  -1  -3    0.00    0.13
   8  -1   3    0.04    0.15
   8   1   3   -0.08    0.11
   8   1   3    0.16    0.18
  -8   1  -3   -0.12    0.14
   9  -1   3    0.74    0.23
  -9  -1  -3    0.44    0.25
   9   1   3    0.57    0.22
  -9   1  -3    0.78    0.28
  10  -1   3    3.41    0.43
 -10   1  -3    3.62    0.52
  10   1   3    3.27    0.43
  11  -1   3    0.42    0.25
  11   1   3    0.51    0.26
  12  -1   3    4.19    0.53
  12   1   3    2.80    0.46
  13  -1   3    0.32    0.29
  13   1   3   -0.16    0.22
  14   1   3   -0.36    0.22
  15  -1   3    0.15    0.30
  15   1   3    0.10    0.31
  15  -2  -3   -0.22    0.26
  15   2  -3    0.10    0.27
  14  -2  -3    0.70    0.34
  14   2  -3    0.60    0.31
  13  -2  -3   -0.33    0.19
  13   2  -3   -0.27    0.19
  12  -2  -3   -0.06    0.20
  12   2  -3   -0.13    0.19
 -12   2   3    0.16    0.18
  11  -2  -3    0.04    0.20
  11   2  -3    0.05    0.18
 -11   2   3   -0.04    0.15
  10  -2  -3    0.16    0.19
  10   2  -3    0.14    0.18
 -10   2   3    0.20    0.15
   9  -2  -3    0.07    0.17
   9  -2  -3   -0.08    0.14
  -9  -2   3   -0.12    0.11
   9   2  -3    0.12    0.17
  -9   2   3   -0.04    0.08
  -9   2   3   -0.17    0.11
   9   2  -3    0.05    0.13
  -8  -2   3    0.05    0.10
   8  -2  -3    0.26    0.18
   8  -2  -3   -0.04    0.14
   8   2  -3    0.11    0.14
   8   2  -3   -0.13    0.13
  -8   2   3    0.16    0.13
  -8   2   3    0.14    0.12
   7  -2  -3    5.04    0.37
  -7  -2   3    5.00    0.24
   7  -2  -3    5.38    0.50
  -7   2   3    4.85    0.30
  -7   2   3    5.03    0.46
   7   2  -3    4.30    0.41
   7   2  -3    5.12    0.34
   6  -2  -3    7.75    0.49
   6  -2  -3    8.11    0.43
  -6  -2   3    8.64    0.39
  -6  -2   3    7.53    0.26
  -6  -2   3    8.22    0.42
  -6   2   3    8.20    0.35
   6   2  -3    6.94    0.37
  -6   2   3    8.36    0.49
   6   2  -3    7.28    0.43
   5  -2  -3   32.72    0.95
  -5  -2   3   32.22    0.70
  -5  -2   3   33.01    0.86
  -5  -2   3   33.67    0.90
   5  -2  -3   33.70    1.06
   5   2  -3   33.32    0.87
  -5   2   3   33.28    0.83
  -5   2   3   32.93    1.03
  -5   2   3   33.41    0.96
   5   2  -3   32.14    0.95
  -4  -2   3    0.05    0.07
   4  -2  -3    0.00    0.08
  -4  -2   3    0.25    0.09
  -4  -2   3    0.08    0.05
   4  -2  -3    0.09    0.10
  -4   2   3    0.09    0.09
  -4   2   3    0.06    0.10
   4   2  -3    0.31    0.11
  -4   2   3    0.25    0.13
  -3  -2   3    0.05    0.06
   3  -2  -3   -0.01    0.08
   3  -2  -3    0.07    0.10
  -3  -2   3    0.25    0.06
   3   2  -3    0.12    0.06
  -3   2   3   -0.07    0.09
   3   2  -3    0.37    0.09
  -3   2   3    0.20    0.11
  -3   2   3    0.09    0.09
  -3   2   3    0.09    0.10
   3   2  -3    0.21    0.07
   2  -2  -3    4.16    0.26
   2  -2  -3    4.53    0.25
   2  -2  -3    4.25    0.23
   2   2  -3    4.14    0.16
   2   2  -3    4.30    0.15
  -2   2   3    3.94    0.24
  -2   2   3    3.94    0.24
  -2   2   3    4.26    0.24
   2   2  -3    4.46    0.17
   1  -2  -3   34.81    0.86
   1  -2  -3   34.73    0.82
  -1   2   3   33.87    0.86
  -1   2   3   33.52    0.86
   1   2  -3   35.57    0.76
  -1   2   3   33.75    0.83
   0  -2   3   60.26    1.17
   0  -2  -3   59.62    1.31
   0  -2  -3   59.99    1.35
   0   2  -3   60.51    1.18
   0   2   3   60.92    1.42
   0   2   3   58.85    1.32
   0   2   3   57.63    1.34
  -1  -2  -3   46.95    1.10
   1  -2   3   47.27    1.00
  -1  -2  -3   45.93    1.18
  -1  -2  -3   47.97    1.12
  -1   2  -3   47.95    1.00
   1   2   3   46.82    1.19
  -1   2  -3   48.16    1.05
   1   2   3   45.89    1.11
   1   2   3   46.73    1.11
  -2  -2  -3    1.91    0.22
   2  -2   3    1.99    0.16
  -2  -2  -3    2.22    0.22
  -2  -2  -3    2.45    0.23
  -2   2  -3    2.15    0.19
   2   2   3    1.62    0.19
   2   2   3    1.75    0.22
  -2   2  -3    2.04    0.16
  -3  -2  -3    3.71    0.33
   3  -2   3    4.15    0.24
  -3  -2  -3    4.36    0.28
  -3   2  -3    4.21    0.28
   3   2   3    4.55    0.32
   3   2   3    4.60    0.28
  -3   2  -3    4.27    0.24
  -4  -2  -3   54.04    1.46
   4  -2   3   54.40    1.31
   4   2   3   55.41    1.46
   4   2   3   55.24    1.35
  -4   2  -3   53.92    1.41
   5  -2   3    3.33    0.31
  -5  -2  -3    3.23    0.34
  -5   2  -3    4.08    0.38
   5   2   3    4.00    0.33
   5   2   3    3.59    0.36
   6  -2   3    0.01    0.12
  -6  -2  -3    0.05    0.14
  -6   2  -3    0.17    0.16
   6   2   3   -0.06    0.14
   6   2   3   -0.03    0.11
   7  -2   3    2.89    0.33
  -7  -2  -3    2.52    0.36
  -7   2  -3    3.93    0.45
   7   2   3    2.80    0.33
   7   2   3    3.96    0.46
  -8  -2  -3    0.28    0.22
   8  -2   3    0.22    0.16
   8   2   3    0.54    0.22
   8   2   3    0.66    0.21
  -8   2  -3    0.39    0.21
  -9  -2  -3    1.52    0.34
   9  -2   3    2.09    0.34
   9   2   3    2.26    0.35
  -9   2  -3    1.35    0.35
  10  -2   3    3.94    0.48
 -10   2  -3    3.65    0.55
  10   2   3    4.40    0.50
  11  -2   3   -0.11    0.21
  11   2   3    0.32    0.22
  12  -2   3    0.78    0.30
  12   2   3    1.20    0.32
  13  -2   3    0.21    0.27
  13   2   3    0.94    0.31
  14  -2   3   -0.10    0.23
  14   2   3   -0.30    0.26
  15  -2   3    0.37    0.33
  15   2   3    0.74    0.35
  15  -3  -3   -0.46    0.23
  14  -3  -3    0.36    0.30
  14   3  -3   -0.23    0.24
  13  -3  -3    1.39    0.38
 -13   3   3    1.68    0.30
  13   3  -3    1.98    0.38
  12  -3  -3    1.56    0.36
  12   3  -3    0.90    0.29
 -12   3   3    1.44    0.27
  11  -3  -3    1.30    0.33
  11   3  -3    1.93    0.34
 -11   3   3    1.06    0.23
  10  -3  -3    1.24    0.29
  10   3  -3    1.25    0.27
 -10   3   3    1.10    0.23
   9  -3  -3    2.25    0.36
  -9   3   3    2.50    0.29
  -9   3   3    2.52    0.41
   9   3  -3    2.51    0.32
   9   3  -3    2.42    0.38
  -8  -3   3    2.66    0.22
   8  -3  -3    2.43    0.33
   8  -3  -3    3.34    0.45
  -8   3   3    2.08    0.36
   8   3  -3    2.96    0.32
   8   3  -3    2.62    0.37
  -8   3   3    2.49    0.28
  -7  -3   3    7.45    0.30
  -7  -3   3    7.68    0.41
   7  -3  -3    7.47    0.46
  -7   3   3    7.33    0.38
   7   3  -3    7.37    0.40
  -7   3   3    8.05    0.55
   7   3  -3    7.24    0.48
  -7   3   3    6.32    0.43
   6  -3  -3    6.58    0.41
  -6  -3   3    6.42    0.26
  -6  -3   3    6.55    0.35
  -6   3   3    7.14    0.48
   6   3  -3    6.65    0.41
   6   3  -3    6.96    0.36
  -6   3   3    6.76    0.42
  -6   3   3    6.31    0.35
  -5  -3   3    0.01    0.07
   5  -3  -3    0.00    0.11
  -5  -3   3    0.13    0.09
   5   3  -3    0.00    0.08
   5   3  -3    0.08    0.10
  -5   3   3   -0.03    0.10
  -5   3   3   -0.20    0.11
  -5   3   3   -0.07    0.09
  -4  -3   3    2.06    0.15
   4  -3  -3    1.85    0.23
  -4  -3   3    2.36    0.19
   4   3  -3    2.47    0.17
  -4   3   3    2.21    0.25
  -4   3   3    2.14    0.21
   4   3  -3    2.36    0.19
  -4   3   3    2.28    0.29
   4   3  -3    2.08    0.21
  -3  -3   3   22.96    0.57
   3  -3  -3   22.45    0.72
  -3  -3   3   23.23    0.56
   3   3  -3   22.24    0.62
   3   3  -3   23.20    0.57
  -3   3   3   23.42    0.73
  -3   3   3   22.89    0.66
   3   3  -3   22.16    0.56
  -2  -3   3    0.68    0.11
   2  -3  -3    0.64    0.15
   2  -3  -3    0.69    0.13
  -2  -3   3    0.32    0.06
   2  -3  -3    0.46    0.13
  -2   3   3    0.54    0.13
   2   3  -3    0.58    0.10
   2   3  -3    0.72    0.08
   2   3  -3    0.88    0.10
  -2   3   3    0.45    0.13
   1  -3  -3    5.54    0.30
  -1  -3   3    5.58    0.17
   1  -3  -3    5.53    0.28
  -1   3   3    4.95    0.28
  -1   3   3    4.78    0.28
  -1   3   3    5.42    0.29
   1   3  -3    5.41    0.17
   1   3  -3    5.58    0.25
   0  -3  -3    5.86    0.30
   0  -3  -3    6.11    0.32
   0   3  -3    6.11    0.19
   0   3  -3    5.84    0.19
   0   3   3    6.03    0.32
   0   3  -3    5.65    0.27
   0   3   3    5.39    0.33
   0   3   3    5.82    0.32
   1  -3   3    0.08    0.07
  -1  -3  -3    0.11    0.11
   1   3   3   -0.16    0.10
  -1   3  -3    0.05    0.06
  -1   3  -3    0.11    0.06
   1   3   3    0.06    0.10
   1   3   3   -0.02    0.09
   2  -3   3   29.05    0.74
  -2  -3  -3   31.14    0.85
  -2   3  -3   30.48    0.75
  -2   3  -3   29.47    0.81
   2   3   3   29.79    0.84
   2   3   3   30.02    0.92
   2   3   3   29.16    0.85
   3  -3   3    2.31    0.21
   3   3   3    2.25    0.24
   3   3   3    2.82    0.29
  -3   3  -3    2.06    0.23
   4  -3   3   42.47    1.09
  -4   3  -3   41.65    1.18
   4   3   3   42.53    1.26
   4   3   3   41.83    1.14
   5  -3   3   80.97    1.93
  -5   3  -3   86.09    2.10
   5   3   3   85.75    2.15
   5   3   3   81.20    1.97
   6  -3   3    4.30    0.37
   6   3   3    4.92    0.48
  -6   3  -3    4.40    0.44
   6   3   3    4.45    0.38
  -7  -3  -3    0.90    0.26
   7  -3   3    1.02    0.23
   7   3   3    1.21    0.24
   7   3   3    1.12    0.29
  -7   3  -3    1.13    0.28
   8  -3   3    0.18    0.18
  -8  -3  -3    0.31    0.21
  -8   3  -3   -0.08    0.17
   8   3   3    0.15    0.17
   8   3   3    0.41    0.23
   9  -3   3    5.43    0.51
  -9   3  -3    7.70    0.73
   9   3   3    6.03    0.55
  10  -3   3    9.24    0.62
 -10   3  -3   10.27    0.87
  10   3   3   10.34    0.67
  11  -3   3    2.78    0.44
  11   3   3    2.67    0.43
  12  -3   3    0.22    0.25
  12   3   3    0.62    0.28
  13  -3   3    0.38    0.27
  13   3   3    0.04    0.25
  14  -3   3    0.49    0.32
  14   3   3    0.21    0.30
  15  -4  -3   -0.06    0.30
 -15   4   3   -0.22    0.25
  14  -4  -3   -0.09    0.28
 -14   4   3    0.04    0.26
  13  -4  -3    0.18    0.25
 -13   4   3   -0.02    0.20
 -13   4   3    0.21    0.21
  12  -4  -3   -0.40    0.17
 -12   4   3    0.02    0.18
 -12   4   3    0.26    0.23
  12   4  -3   -0.13    0.19
  11  -4  -3    0.11    0.23
  11   4  -3    0.22    0.21
 -11   4   3   -0.24    0.21
 -11   4   3    0.35    0.20
  10  -4  -3    2.02    0.38
 -10   4   3    1.92    0.30
  10   4  -3    2.34    0.35
   9  -4  -3    1.16    0.29
  -9   4   3    1.55    0.32
   9   4  -3    2.32    0.32
  -9   4   3    1.46    0.26
  -9   4   3    2.08    0.41
   9   4  -3    2.03    0.36
   8  -4  -3    8.68    0.56
  -8  -4   3    7.56    0.36
   8   4  -3    7.72    0.56
   8   4  -3    8.12    0.46
  -8   4   3    7.15    0.51
  -8   4   3    9.01    0.46
  -8   4   3    8.71    0.63
  -7  -4   3    7.91    0.44
  -7  -4   3    7.50    0.33
   7  -4  -3    7.48    0.48
  -7   4   3    7.13    0.54
   7   4  -3    6.16    0.38
  -7   4   3    7.17    0.42
   7   4  -3    7.43    0.50
  -7   4   3    7.54    0.49
  -6  -4   3    0.59    0.16
   6  -4  -3    0.50    0.18
  -6  -4   3    0.83    0.13
   6   4  -3    1.00    0.17
  -6   4   3    0.88    0.21
  -6   4   3    0.70    0.22
   6   4  -3    0.83    0.19
  -6   4   3    0.42    0.16
  -5  -4   3   10.91    0.43
  -5  -4   3   10.82    0.38
   5  -4  -3   10.58    0.52
   5   4  -3   11.76    0.51
   5   4  -3   10.39    0.42
  -5   4   3   11.61    0.49
  -5   4   3   11.30    0.54
   5   4  -3   10.98    0.40
  -5   4   3    9.54    0.56
  -4  -4   3    0.48    0.12
  -4  -4   3    0.49    0.11
   4  -4  -3    0.58    0.17
  -4   4   3    0.49    0.19
   4   4  -3    0.53    0.11
  -4   4   3    0.66    0.16
   4   4  -3    0.65    0.13
   4   4  -3    0.53    0.13
  -4   4   3    0.59    0.17
  -3  -4   3   11.61    0.38
   3  -4  -3   11.91    0.51
  -3  -4   3   11.75    0.39
   3   4  -3   11.78    0.43
   3   4  -3   11.40    0.40
  -3   4   3   11.48    0.50
  -3   4   3   11.55    0.48
   3   4  -3   11.73    0.37
  -2  -4   3    4.20    0.24
   2   4  -3    3.92    0.19
   2   4  -3    4.40    0.24
  -2   4   3    4.00    0.29
  -2   4   3    4.12    0.29
   2   4  -3    4.03    0.22
  -1   4   3   12.51    0.49
   1   4  -3   11.63    0.34
   1   4  -3   12.19    0.35
  -1   4   3   11.71    0.48
   1   4  -3   12.38    0.42
   0   4  -3    8.91    0.29
   0   4  -3    8.94    0.30
   0   4   3    9.01    0.46
   0   4  -3    9.36    0.37
   0   4   3    8.66    0.42
   0   4   3    9.09    0.42
   1  -4   3   61.46    1.33
   1   4   3   59.00    1.58
  -1   4  -3   62.82    1.34
   1   4   3   60.45    1.48
   1   4   3   61.19    1.48
  -1   4  -3   62.57    1.34
  -1   4  -3   60.98    1.42
   2  -4   3   29.44    0.76
   2   4   3   30.79    0.89
   2   4   3   29.67    0.97
  -2   4  -3   28.61    0.83
  -2   4  -3   29.07    0.77
   3  -4   3   50.94    1.22
  -3  -4  -3   51.93    1.41
  -3   4  -3   49.52    1.26
   3   4   3   49.61    1.31
   3   4   3   48.91    1.31
   3   4   3   53.17    1.45
  -3   4  -3   49.40    1.32
   4  -4   3   85.33    1.93
  -4  -4  -3   84.58    2.13
  -4   4  -3   84.55    2.08
   4   4   3   83.94    2.01
   4   4   3   84.79    2.15
  -5  -4  -3    5.82    0.44
   5  -4   3    4.94    0.34
  -5   4  -3    6.08    0.43
   5   4   3    4.74    0.46
   5   4   3    5.02    0.36
   6  -4   3   10.72    0.53
  -6  -4  -3   10.42    0.60
  -6   4  -3   10.78    0.61
   6   4   3   11.31    0.65
   6   4   3   10.94    0.54
  -7  -4  -3    7.31    0.62
   7  -4   3    6.89    0.46
   7   4   3    8.38    0.59
   7   4   3    6.34    0.45
  -7   4  -3    6.46    0.59
   8  -4   3    2.65    0.36
   8   4   3    1.87    0.32
  -8   4  -3    3.04    0.46
   9  -4   3    3.61    0.44
   9   4   3    4.14    0.47
  -9   4  -3    4.20    0.55
  10  -4   3    1.35    0.33
 -10   4  -3    0.32    0.27
  10   4   3    1.55    0.34
  11  -4   3   -0.19    0.18
  11   4   3    0.33    0.24
  12  -4   3   -0.17    0.19
  12   4   3    0.02    0.22
  13  -4   3   -0.06    0.25
  13   4   3    0.54    0.30
 -13   4  -3    0.03    0.23
  14  -4   3   -0.22    0.23
 -14   4  -3    0.32    0.28
  14   4   3    0.19    0.29
  14  -5  -3   -0.07    0.28
 -14   5   3    0.11    0.30
  13  -5  -3    0.08    0.26
 -13   5   3    0.26    0.28
 -13   5   3   -0.08    0.22
  12  -5  -3   -0.19    0.20
 -12   5   3   -0.21    0.21
 -12   5   3    0.00    0.21
  11  -5  -3    2.05    0.40
 -11   5   3    2.19    0.42
 -11   5   3    2.01    0.34
  11   5  -3    1.54    0.33
  10  -5  -3    1.23    0.33
  10   5  -3    1.58    0.30
 -10   5   3    1.70    0.37
 -10   5   3    1.88    0.33
   9  -5  -3    0.80    0.27
  -9   5   3    0.16    0.20
  -9   5   3    0.66    0.22
   9   5  -3    0.71    0.22
   9   5  -3    0.60    0.25
   8  -5  -3    0.21    0.21
  -8   5   3    0.90    0.26
   8   5  -3    0.58    0.19
   8   5  -3    0.96    0.27
  -8   5   3    0.64    0.26
  -8   5   3    0.76    0.23
   7  -5  -3    1.65    0.29
  -7  -5   3    1.68    0.25
   7   5  -3    1.63    0.29
  -7   5   3    1.39    0.31
  -7   5   3    1.05    0.26
   7   5  -3    1.45    0.23
  -7   5   3    1.45    0.26
   6  -5  -3    3.63    0.39
  -6  -5   3    3.05    0.29
  -6   5   3    3.37    0.38
   6   5  -3    3.36    0.30
  -6   5   3    3.06    0.33
  -6   5   3    2.76    0.40
   6   5  -3    2.93    0.27
   6   5  -3    3.06    0.34
  -5  -5   3    0.52    0.14
   5  -5  -3    0.25    0.15
  -5   5   3    0.33    0.18
   5   5  -3    0.48    0.13
  -5   5   3    0.47    0.18
   5   5  -3    0.51    0.16
  -5   5   3    0.32    0.17
   5   5  -3    0.76    0.17
  -4  -5   3    0.86    0.15
   4  -5  -3    0.89    0.20
   4   5  -3    0.86    0.17
   4   5  -3    0.76    0.16
   4   5  -3    0.97    0.15
  -4   5   3    1.04    0.22
  -4   5   3    1.06    0.21
   3  -5  -3    0.10    0.13
  -3  -5   3   -0.03    0.08
   3   5  -3    0.17    0.12
  -3   5   3    0.14    0.13
  -3   5   3    0.18    0.14
   3   5  -3    0.07    0.09
  -2  -5   3    0.04    0.08
  -2   5   3    0.30    0.15
   2   5  -3    0.14    0.10
   2   5  -3    0.14    0.11
  -2   5   3    0.19    0.13
   2   5  -3    0.19    0.08
  -1  -5   3   -0.12    0.06
  -1   5   3   -0.04    0.12
   1   5  -3    0.02    0.07
   1   5  -3    0.00    0.10
  -1   5   3   -0.19    0.10
   0   5   3   80.16    2.03
   0   5  -3   79.68    1.80
   0   5  -3   78.54    1.70
   0   5   3   80.36    1.90
  -1   5  -3   10.34    0.46
  -1   5  -3   10.94    0.39
   1   5   3   11.32    0.58
   1   5   3   11.36    0.50
   1   5   3   11.27    0.52
   2  -5   3    1.59    0.19
   2   5   3    1.21    0.23
   2   5   3    1.27    0.22
   2   5   3    1.25    0.24
  -2   5  -3    1.83    0.23
  -2   5  -3    1.60    0.19
   3  -5   3    1.93    0.22
   3   5   3    1.95    0.27
  -3   5  -3    1.74    0.24
   3   5   3    2.31    0.32
  -3   5  -3    1.84    0.22
   3   5   3    1.62    0.26
  -3   5  -3    2.12    0.26
  -4  -5  -3    3.00    0.36
   4  -5   3    2.29    0.26
  -4   5  -3    2.47    0.29
  -4   5  -3    2.51    0.27
   4   5   3    2.44    0.29
   4   5   3    2.74    0.32
  -4   5  -3    2.47    0.31
   4   5   3    2.33    0.34
  -5  -5  -3    1.76    0.31
   5  -5   3    1.91    0.26
  -5   5  -3    1.78    0.29
  -5   5  -3    1.58    0.26
   5   5   3    2.50    0.37
   5   5   3    1.26    0.25
   6  -5   3    0.20    0.15
  -6  -5  -3    0.16    0.22
   6   5   3    0.23    0.17
   6   5   3    0.26    0.22
  -6   5  -3    0.10    0.18
  -6   5  -3    0.15    0.16
   7  -5   3   23.76    0.89
  -7   5  -3   25.18    0.91
   7   5   3   22.54    0.91
  -7   5  -3   26.18    1.07
   8  -5   3    5.09    0.49
  -8   5  -3    6.16    0.64
   8   5   3    5.22    0.51
  -8   5  -3    5.59    0.50
   9  -5   3    1.60    0.32
   9   5   3    2.29    0.37
  -9   5  -3    1.96    0.42
  -9   5  -3    1.66    0.32
  10  -5   3    0.01    0.20
  10   5   3    0.15    0.22
 -10   5  -3    0.32    0.29
 -10   5  -3   -0.27    0.17
  11  -5   3    0.57    0.27
 -11   5  -3    0.42    0.24
  11   5   3    0.87    0.30
  12  -5   3    0.03    0.23
 -12   5  -3   -0.03    0.22
  12   5   3    0.20    0.24
  13  -5   3    0.19    0.25
 -13   5  -3   -0.30    0.22
  13   5   3    0.20    0.25
  14  -5   3   -0.04    0.27
  14   5   3    0.23    0.31
  14  -6  -3    0.00    0.28
 -14   6   3    0.30    0.33
  13  -6  -3    0.11    0.29
 -13   6   3    0.27    0.25
 -13   6   3    0.45    0.30
  12  -6  -3    0.23    0.26
 -12   6   3    0.15    0.26
 -12   6   3   -0.17    0.20
  11  -6  -3    0.18    0.25
 -11   6   3   -0.23    0.18
 -11   6   3    0.07    0.24
  10  -6  -3    0.14    0.22
 -10   6   3    0.28    0.23
 -10   6   3    0.32    0.23
   9  -6  -3    0.73    0.27
   9   6  -3    1.70    0.29
  -9   6   3    1.46    0.33
  -9   6   3    1.42    0.31
   8  -6  -3   -0.10    0.19
  -8   6   3   -0.09    0.23
  -8   6   3   -0.08    0.19
   8   6  -3    0.04    0.15
   8   6  -3    0.23    0.21
  -8   6   3    0.00    0.16
   7  -6  -3    7.94    0.55
  -7   6   3    5.75    0.54
   7   6  -3    6.31    0.41
  -7   6   3    6.63    0.46
  -7   6   3    6.79    0.66
   7   6  -3    7.85    0.56
  -6  -6   3   -0.13    0.13
   6  -6  -3    0.51    0.21
  -6   6   3   -0.07    0.15
  -6   6   3    0.29    0.19
   6   6  -3   -0.13    0.10
   6   6  -3    0.20    0.16
  -6   6   3    0.10    0.20
   6   6  -3   -0.10    0.14
   5  -6  -3    0.46    0.20
  -5  -6   3    0.33    0.14
  -5   6   3    0.56    0.21
   5   6  -3    0.48    0.14
  -5   6   3    0.28    0.22
   5   6  -3    0.49    0.17
   5   6  -3    0.59    0.18
  -5   6   3    0.44    0.20
  -4  -6   3    3.30    0.27
   4  -6  -3    3.32    0.37
   4   6  -3    2.67    0.25
   4   6  -3    2.85    0.30
  -4   6   3    2.84    0.34
   4   6  -3    3.55    0.32
  -4   6   3    2.81    0.34
  -3  -6   3    5.17    0.30
  -3   6   3    5.18    0.43
   3   6  -3    5.02    0.33
   3   6  -3    5.08    0.29
  -3   6   3    4.83    0.42
   3   6  -3    4.40    0.32
  -2  -6   3    6.89    0.32
   2   6  -3    6.44    0.31
   2   6  -3    7.29    0.38
  -2   6   3    6.52    0.43
  -2   6   3    7.08    0.43
   2   6  -3    7.49    0.40
  -1  -6   3    0.07    0.09
  -1   6   3   -0.09    0.12
   1   6  -3    0.03    0.08
  -1   6   3   -0.13    0.14
   1   6  -3   -0.11    0.11
   0   6   3    9.80    0.56
   0   6  -3    9.21    0.46
   0   6   3    8.68    0.49
   0   6  -3    9.27    0.38
   0   6   3    8.52    0.48
  -1   6  -3    3.27    0.26
   1   6   3    3.02    0.37
   1   6   3    3.82    0.36
  -1   6  -3    3.55    0.33
   1   6   3    2.47    0.32
   2  -6   3    3.01    0.26
   2   6   3    3.57    0.35
   2   6   3    3.38    0.37
   2   6   3    3.57    0.41
  -2   6  -3    2.90    0.27
  -2   6  -3    3.24    0.33
   3  -6   3    1.01    0.19
  -3   6  -3    1.12    0.20
  -3   6  -3    0.96    0.21
  -3   6  -3    1.14    0.23
   3   6   3    0.89    0.23
   3   6   3    1.02    0.25
   3   6   3    1.11    0.22
   4  -6   3   -0.01    0.12
   4   6   3    0.22    0.19
  -4   6  -3    0.17    0.14
  -4   6  -3   -0.04    0.13
   4   6   3   -0.06    0.13
  -4   6  -3    0.34    0.17
   4   6   3   -0.01    0.16
   5  -6   3    7.55    0.44
  -5  -6  -3    7.47    0.62
  -5   6  -3    7.49    0.53
   5   6   3    8.00    0.66
   5   6   3    7.32    0.49
  -5   6  -3    6.93    0.46
  -5   6  -3    7.17    0.44
   6  -6   3   17.54    0.74
   6   6   3   18.19    0.78
  -6   6  -3   17.90    0.86
  -6   6  -3   17.47    0.76
  -6   6  -3   17.95    0.75
   7  -6   3    1.16    0.27
  -7   6  -3    1.51    0.36
  -7   6  -3    1.58    0.31
   7   6   3    1.58    0.30
  -7   6  -3    1.64    0.30
   8  -6   3    2.78    0.39
  -8   6  -3    2.84    0.39
  -8   6  -3    2.97    0.49
   8   6   3    3.20    0.42
   9  -6   3    0.39    0.23
   9   6   3    0.54    0.23
  -9   6  -3    0.22    0.22
  -9   6  -3    0.32    0.29
  10  -6   3    2.43    0.40
 -10   6  -3    2.09    0.38
 -10   6  -3    3.43    0.59
  10   6   3    2.01    0.39
  11  -6   3   -0.02    0.22
 -11   6  -3    0.12    0.24
  11   6   3   -0.19    0.17
  12  -6   3    0.30    0.26
 -12   6  -3    0.23    0.27
  12   6   3    0.35    0.26
  13  -6   3    0.98    0.36
 -13   6  -3    0.28    0.27
  13   6   3    0.39    0.29
  13  -7  -3    0.27    0.30
 -13   7   3    0.09    0.27
 -13   7   3    0.11    0.29
  12  -7  -3    0.06    0.26
 -12   7   3   -0.32    0.20
 -12   7   3    0.20    0.27
  11  -7  -3    0.20    0.25
 -11   7   3    0.05    0.25
 -11   7   3   -0.06    0.22
  10  -7  -3    0.10    0.25
 -10   7   3    0.44    0.26
 -10   7   3    0.33    0.26
   9  -7  -3    0.80    0.29
  -9   7   3    1.75    0.39
  -9   7   3    1.12    0.29
   8  -7  -3    2.40    0.42
  -8   7   3    2.94    0.45
  -8   7   3    3.01    0.41
   7  -7  -3    6.39    0.58
  -7   7   3    4.82    0.49
  -7   7   3    6.69    0.61
  -7   7   3    4.89    0.59
   7   7  -3    5.74    0.56
   6  -7  -3    0.31    0.20
  -6   7   3   -0.08    0.20
  -6   7   3   -0.13    0.16
   6   7  -3   -0.12    0.15
   6   7  -3    0.08    0.13
  -6   7   3   -0.31    0.15
   6   7  -3    0.26    0.19
   5  -7  -3    1.52    0.30
   5   7  -3    1.92    0.28
   5   7  -3    2.03    0.31
   5   7  -3    1.80    0.24
  -5   7   3    1.39    0.29
  -5   7   3    1.16    0.31
  -5   7   3    1.73    0.31
  -4  -7   3    0.27    0.15
   4   7  -3    0.29    0.17
  -4   7   3    0.28    0.19
  -4   7   3   -0.03    0.16
   4   7  -3    0.29    0.12
   4   7  -3    0.31    0.17
  -3  -7   3    0.11    0.12
   3   7  -3    0.06    0.15
   3   7  -3    0.10    0.10
  -3   7   3   -0.06    0.13
  -3   7   3    0.03    0.17
   3   7  -3    0.00    0.12
  -2  -7   3    0.93    0.17
  -2   7   3    0.86    0.23
  -2   7   3    0.98    0.22
   2   7  -3    0.64    0.19
   2   7  -3    0.56    0.14
   2   7  -3    1.01    0.22
  -1  -7   3    0.41    0.14
  -1   7   3    0.34    0.19
   1   7  -3    0.46    0.17
  -1   7   3    0.21    0.17
   1   7  -3    0.33    0.12
   0   7   3    0.04    0.14
   0   7   3    0.20    0.16
   0   7  -3    0.26    0.11
   0   7  -3    0.13    0.15
   0   7   3    0.22    0.18
   1   7   3    5.12    0.47
   1   7   3    5.77    0.41
  -1   7  -3    6.30    0.42
   1   7   3    7.46    0.53
  -1   7  -3    6.12    0.34
  -2   7  -3    2.29    0.26
   2   7   3    3.07    0.35
  -2   7  -3    2.39    0.32
   2   7   3    2.34    0.35
   2   7   3    2.78    0.40
   3  -7   3    0.82    0.19
   3   7   3    0.87    0.27
   3   7   3    1.03    0.24
  -3   7  -3    1.24    0.21
  -3   7  -3    0.48    0.20
   3   7   3    0.65    0.24
   4  -7   3   -0.03    0.14
   4   7   3   -0.07    0.20
   4   7   3    0.27    0.21
  -4   7  -3   -0.20    0.11
  -4   7  -3    0.26    0.18
   4   7   3    0.20    0.17
  -4   7  -3   -0.09    0.15
   5  -7   3    7.17    0.45
  -5   7  -3    6.82    0.45
  -5   7  -3    6.10    0.57
  -5   7  -3    5.79    0.51
   5   7   3    6.12    0.52
   5   7   3    7.23    0.59
   6  -7   3    2.58    0.34
  -6   7  -3    2.91    0.43
  -6   7  -3    2.86    0.39
  -6   7  -3    2.82    0.37
   6   7   3    2.98    0.39
   7  -7   3    1.51    0.30
  -7   7  -3    1.90    0.33
   7   7   3    1.49    0.31
  -7   7  -3    1.61    0.36
  -7   7  -3    1.52    0.30
   8  -7   3    0.26    0.21
   8   7   3   -0.09    0.16
  -8   7  -3    0.34    0.21
  -8   7  -3   -0.04    0.19
  -8   7  -3    0.05    0.25
   9  -7   3    0.52    0.25
  -9   7  -3    0.92    0.38
   9   7   3    1.14    0.31
  -9   7  -3    1.08    0.32
  10  -7   3    0.13    0.22
 -10   7  -3    0.16    0.23
 -10   7  -3    0.42    0.26
  10   7   3    0.47    0.27
  11  -7   3    0.22    0.26
  11   7   3    0.30    0.27
 -11   7  -3    0.46    0.29
  12  -7   3    0.15    0.26
  12   7   3    0.54    0.32
 -12   7  -3    0.75    0.31
  12  -8  -3    0.45    0.31
 -12   8   3    0.23    0.31
 -12   8   3   -0.72    0.22
  11  -8  -3    0.40    0.30
 -11   8   3   -0.06    0.27
 -11   8   3    0.09    0.27
  10  -8  -3    0.23    0.27
 -10   8   3    0.20    0.27
 -10   8   3    0.23    0.28
   9  -8  -3    0.56    0.27
  -9   8   3    0.45    0.27
  -9   8   3    0.17    0.24
   8  -8  -3    0.48    0.27
  -8   8   3    0.52    0.27
  -8   8   3    0.84    0.28
   7  -8  -3    0.20    0.20
   7   8  -3    0.48    0.26
  -7   8   3    0.96    0.29
   7   8  -3    0.85    0.26
  -7   8   3    0.36    0.25
   6  -8  -3    4.69    0.51
  -6   8   3    4.61    0.51
  -6   8   3    4.82    0.52
   6   8  -3    5.03    0.52
   6   8  -3    5.86    0.51
  -6   8   3    4.27    0.55
  -5   8   3    0.89    0.29
   5   8  -3    1.20    0.27
  -5   8   3    1.09    0.29
   5   8  -3    1.50    0.30
   4   8  -3    5.82    0.51
   4   8  -3    5.13    0.45
  -4   8   3    5.32    0.53
  -4   8   3    4.46    0.48
  -3   8   3    0.99    0.28
  -3   8   3    1.40    0.28
   3   8  -3    1.29    0.27
   3   8  -3    0.95    0.24
   2   8  -3    0.08    0.14
   2   8  -3   -0.02    0.11
   2   8  -3   -0.02    0.16
  -2   8   3    0.05    0.19
  -2   8   3    0.17    0.16
  -1   8   3    2.78    0.39
   1   8  -3    3.46    0.38
   1   8  -3    3.26    0.30
  -1   8   3    2.46    0.34
   0   8  -3    0.70    0.22
   0   8   3    0.64    0.25
   0   8  -3    0.38    0.15
   0   8   3    0.69    0.23
   1   8   3    2.22    0.37
   1   8   3    1.51    0.28
  -1   8  -3    1.56    0.23
  -1   8  -3    1.26    0.27
  -2   8  -3    0.12    0.12
   2   8   3   -0.06    0.18
   2   8   3   -0.29    0.13
  -2   8  -3    0.03    0.18
   3   8   3   12.04    0.64
  -3   8  -3   12.07    0.57
  -3   8  -3   11.12    0.63
   3   8   3   12.20    0.70
   4  -8   3    3.13    0.35
  -4   8  -3    2.80    0.38
  -4   8  -3    3.06    0.42
   4   8   3    3.05    0.43
   4   8   3    3.49    0.41
  -4   8  -3    4.14    0.40
   5  -8   3    0.20    0.19
  -5   8  -3    1.17    0.32
   5   8   3    0.43    0.22
  -5   8  -3    0.70    0.23
  -5   8  -3    0.88    0.25
   5   8   3    0.47    0.27
   6  -8   3    0.48    0.21
  -6   8  -3    0.01    0.19
  -6   8  -3    0.80    0.28
  -6   8  -3    0.31    0.23
   7  -8   3    0.14    0.20
  -7   8  -3   -0.24    0.17
  -7   8  -3    0.12    0.24
   7   8   3    0.03    0.19
   8  -8   3    0.95    0.28
  -8   8  -3    0.38    0.33
  -8   8  -3    0.99    0.31
   8   8   3    1.00    0.30
   9  -8   3    0.26    0.24
  -9   8  -3   -0.22    0.27
   9   8   3    0.24    0.23
  -9   8  -3    0.07    0.24
  10  -8   3   -0.20    0.20
 -10   8  -3    0.07    0.23
  10   8   3    0.25    0.27
  11  -8   3    0.15    0.26
 -11   8  -3   -0.02    0.26
  11  -9  -3   -0.27    0.26
 -11   9   3    0.13    0.30
 -11   9   3    0.46    0.31
  10  -9  -3    0.07    0.25
 -10   9   3   -0.09    0.25
 -10   9   3    0.06    0.25
   9  -9  -3    0.03    0.24
  -9   9   3   -0.04    0.23
  -9   9   3    0.28    0.23
   8  -9  -3   -0.08    0.22
  -8   9   3    0.01    0.22
  -8   9   3   -0.04    0.24
  -7   9   3    0.05    0.22
  -7   9   3    0.49    0.26
   7   9  -3    0.37    0.25
  -6   9   3    0.01    0.18
   6   9  -3    0.16    0.21
  -6   9   3   -0.28    0.20
   5   9  -3    0.43    0.22
   5   9  -3    0.21    0.21
  -5   9   3    0.36    0.23
  -5   9   3    0.08    0.24
  -4   9   3    0.20    0.24
  -4   9   3   -0.15    0.17
   4   9  -3   -0.13    0.19
   4   9  -3    0.30    0.21
  -3   9   3    1.53    0.33
   3   9  -3    1.76    0.32
   3   9  -3    1.43    0.31
  -3   9   3    1.60    0.36
   2   9  -3    0.13    0.18
  -2   9   3    0.41    0.22
  -2   9   3    0.22    0.22
   2   9  -3    0.23    0.21
  -1   9   3    0.77    0.29
  -1   9   3    1.01    0.28
   1   9  -3    0.44    0.22
   0   9  -3    1.14    0.28
   0   9   3    1.12    0.31
   0   9   3    1.55    0.31
   1   9   3   -0.01    0.21
  -1   9  -3    0.16    0.19
   1   9   3    0.28    0.20
   2   9   3   -0.02    0.17
   2   9   3    0.01    0.21
  -2   9  -3    0.20    0.20
  -3   9  -3   -0.01    0.21
   3   9   3    0.31    0.25
   3   9   3   -0.03    0.17
  -4   9  -3    1.48    0.32
   4   9   3    1.53    0.31
  -4   9  -3    2.24    0.37
   4   9   3    2.67    0.44
  -5   9  -3   -0.08    0.21
   5   9   3   -0.08    0.17
  -5   9  -3    0.13    0.21
   5   9   3    0.30    0.26
   6  -9   3    0.15    0.20
   6   9   3   -0.12    0.17
  -6   9  -3    0.02    0.22
  -6   9  -3   -0.18    0.21
   7  -9   3    0.38    0.25
  -7   9  -3    0.01    0.22
   7   9   3    0.16    0.23
  -7   9  -3    0.01    0.25
   8  -9   3    0.03    0.19
  -8   9  -3    0.01    0.27
  -8   9  -3   -0.19    0.22
   9  -9   3    0.12    0.23
  -9   9  -3    0.02    0.25
  -9   9  -3    0.53    0.39
  10  -9   3   -0.03    0.24
 -10   9  -3    0.09    0.26
  -9  10   3    0.03    0.24
  -9  10   3    0.03    0.27
  -8  10   3    0.86    0.34
  -8  10   3    0.78    0.34
  -7  10   3    0.18    0.28
  -7  10   3    0.10    0.25
   6  10  -3    1.00    0.32
  -6  10   3    0.25    0.26
  -6  10   3    0.84    0.32
   5  10  -3    1.36    0.34
  -5  10   3    0.91    0.35
  -5  10   3    0.73    0.30
  -4  10   3    1.25    0.34
  -4  10   3    1.23    0.35
   4  10  -3    0.97    0.30
   3  10  -3    1.09    0.31
  -3  10   3    1.59    0.36
  -3  10   3    1.40    0.35
   3  10  -3    1.23    0.32
   2  10  -3    0.74    0.25
  -2  10   3    0.69    0.32
  -2  10   3    0.07    0.23
   2  10  -3    1.02    0.29
  -1  10   3    0.99    0.32
   1  10  -3    1.13    0.30
  -1  10   3    1.09    0.31
   1  10  -3    0.57    0.27
   0  10  -3   -0.09    0.19
   0  10   3   -0.18    0.22
   0  10   3    0.11    0.19
   1  10   3    0.02    0.18
   1  10   3   -0.02    0.22
  -1  10  -3    0.15    0.21
   2  10   3    0.52    0.24
   2  10   3    0.35    0.29
  -2  10  -3    0.30    0.23
   3  10   3    0.12    0.22
  -3  10  -3   -0.04    0.21
   3  10   3   -0.05    0.18
  -4  10  -3   -0.16    0.20
  -4  10  -3    0.22    0.26
   4  10   3   -0.13    0.26
  -5  10  -3   -0.22    0.24
  -5  10  -3   -0.43    0.17
   5  10   3    0.08    0.26
  -6  10  -3    0.11    0.24
  -6  10  -3    0.12    0.25
   7 -10   3    0.39    0.24
  -7  10  -3   -0.15    0.27
  -7  10  -3    0.07    0.24
   8 -10   3   -0.11    0.25
  -8  10  -3    0.12    0.28
  -8  10  -3   -0.09    0.32
   9 -10   3   -0.04    0.24
  -9  10  -3    0.57    0.35
  -7  11   3    0.27    0.33
  -6  11   3    0.31    0.29
  -5  11   3    0.13    0.28
   5  11  -3    0.01    0.22
  -4  11   3    1.17    0.36
   4  11  -3    0.99    0.32
   3  11  -3    0.09    0.23
  -3  11   3    0.53    0.32
  -2  11   3    0.35    0.29
   2  11  -3   -0.51    0.19
   1  11  -3    0.05    0.22
  -1  11   3   -0.11    0.23
   0  11   3    0.30    0.30
   0  11  -3    0.95    0.32
   1  11   3    0.06    0.24
  -1  11  -3    0.29    0.25
  -2  11  -3    1.07    0.32
   2  11   3    0.27    0.29
  -3  11  -3    0.19    0.25
   3  11   3    0.01    0.26
   4  11   3   -0.27    0.25
  -4  11  -3   -0.19    0.21
  -4  11  -3    0.07    0.22
   5  11   3   -0.28    0.26
  -5  11  -3    0.28    0.26
  -5  11  -3    0.42    0.32
  -6  11  -3   -0.18    0.29
  -6  11  -3   -0.16    0.22
  -7  11  -3    0.70    0.33
  -7  11  -3   -0.09    0.28
  -5  12   3   -0.13    0.30
   4  12  -3    0.81    0.35
  -4  12   3    0.33    0.32
  -3  12   3   -0.04    0.28
   3  12  -3    0.71    0.34
  -2  12   3    0.08    0.27
   2  12  -3    0.03    0.27
   1  12  -3    0.12    0.26
  -1  12   3    0.21    0.28
   0  12   3   -0.47    0.22
   0  12  -3   -0.38    0.21
   1  12   3    1.28    0.40
  -1  12  -3    0.12    0.27
   2  12   3    2.04    0.47
  -2  12  -3    0.96    0.36
  -3  12  -3   -0.12    0.25
   3  12   3    0.40    0.34
   4  12   3    0.63    0.36
  -4  12  -3    0.39    0.31
  -4  12  -3    0.06    0.29
  15   0  -4   -0.03    0.27
  14   0  -4   -0.08    0.21
  13   0  -4    0.34    0.24
  12   0  -4    1.34    0.33
  11   0  -4   -0.07    0.18
 -11   0   4    0.03    0.12
  10   0  -4    4.89    0.49
 -10   0   4    4.07    0.27
  -9   0   4   -0.11    0.16
   9   0  -4   -0.06    0.14
   9   0  -4    0.02    0.17
  -9   0   4   -0.07    0.09
   8   0  -4   13.12    0.61
  -8   0   4   12.77    0.41
  -8   0   4   12.69    0.65
   8   0  -4   14.39    0.71
  -7   0   4    0.11    0.14
  -7   0   4    0.04    0.07
   7   0  -4    0.07    0.13
   7   0  -4    0.06    0.12
   6   0  -4  110.84    2.50
  -6   0   4  114.91    2.62
  -6   0   4  112.30    2.22
   6   0  -4  114.80    2.69
  -6   0   4  117.11    2.52
  -5   0   4    0.06    0.11
  -5   0   4    0.06    0.06
   5   0  -4   -0.08    0.09
   5   0  -4    0.25    0.12
  -5   0   4    0.09    0.10
   4   0  -4    0.78    0.13
   4   0  -4    0.86    0.16
  -4   0   4    0.79    0.15
  -4   0   4    0.93    0.15
  -4   0   4    0.88    0.08
   3   0  -4   -0.01    0.04
  -3   0   4   -0.01    0.07
  -3   0   4   -0.03    0.05
  -3   0   4    0.03    0.08
   3   0  -4    0.04    0.07
   3   0  -4    0.01    0.08
  -3   0   4   -0.03    0.08
   2   0  -4   31.29    0.74
  -2   0   4   30.92    0.76
   2   0  -4   30.24    0.73
  -2   0   4   30.42    0.73
   2   0  -4   30.55    0.66
  -2   0   4   30.39    0.74
   1   0  -4    0.07    0.06
  -1   0   4   -0.09    0.05
  -1   0   4   -0.06    0.06
   1   0  -4   -0.04    0.06
  -1   0   4   -0.10    0.06
   0   0   4   24.51    0.61
   0   0  -4   25.38    0.61
   0   0  -4   24.56    0.65
   0   0   4   25.79    0.63
   1   0   4   -0.12    0.06
  -1   0  -4   -0.05    0.06
   1   0   4    0.09    0.07
  -1   0  -4    0.07    0.08
  -2   0  -4   22.05    0.60
  -2   0  -4   20.95    0.65
   2   0   4   21.39    0.59
   2   0   4   21.41    0.64
   3   0   4   -0.07    0.08
   3   0   4   -0.09    0.07
  -3   0  -4    0.11    0.11
  -4   0  -4    0.37    0.15
   4   0   4    0.26    0.13
   4   0   4    0.54    0.14
  -5   0  -4    0.23    0.15
   5   0   4    0.02    0.11
  -6   0  -4    2.05    0.30
   6   0   4    2.14    0.27
   7   0   4    0.07    0.13
  -7   0  -4   -0.02    0.14
   8   0   4   15.22    0.70
  -8   0  -4   15.05    0.80
  -9   0  -4   -0.35    0.15
   9   0   4    0.28    0.19
  10   0   4    4.03    0.47
  11   0   4   -0.14    0.17
  12   0   4    0.96    0.31
  13   0   4   -0.02    0.22
  14   0   4    0.17    0.27
  15   0   4    0.08    0.32
  15  -1  -4    0.34    0.29
  15   1  -4    0.18    0.29
  14  -1  -4    0.00    0.25
  13  -1  -4    1.84    0.39
  13   1  -4    2.04    0.40
  12  -1  -4    0.38    0.25
  12   1  -4    0.35    0.24
  11  -1  -4    0.01    0.21
  11   1  -4   -0.08    0.17
 -11   1   4    0.24    0.14
  10  -1  -4    2.16    0.35
 -10  -1   4    2.43    0.21
  10   1  -4    2.25    0.33
 -10   1   4    2.45    0.25
   9  -1  -4    1.67    0.28
   9  -1  -4    1.49    0.32
  -9   1   4    1.54    0.33
   9   1  -4    1.18    0.25
   9   1  -4    1.22    0.28
  -9   1   4    1.36    0.19
  -8  -1   4   15.16    0.70
   8  -1  -4   15.65    0.77
   8  -1  -4   15.87    0.68
  -8  -1   4   15.21    0.41
   8   1  -4   14.32    0.62
  -8   1   4   14.18    0.48
   8   1  -4   15.50    0.73
  -8   1   4   14.96    0.72
  -7  -1   4    0.13    0.06
   7  -1  -4    0.07    0.12
   7  -1  -4    0.31    0.17
  -7  -1   4   -0.03    0.12
  -7   1   4    0.11    0.15
   7   1  -4    0.22    0.14
   7   1  -4    0.10    0.11
  -7   1   4    0.01    0.09
  -6  -1   4    1.16    0.20
   6  -1  -4    1.43    0.22
  -6  -1   4    1.15    0.08
  -6  -1   4    1.60    0.20
   6  -1  -4    1.61    0.26
   6   1  -4    1.13    0.18
  -6   1   4    1.09    0.23
   6   1  -4    1.10    0.21
  -6   1   4    1.20    0.14
  -5  -1   4   14.52    0.53
   5  -1  -4   15.29    0.62
  -5  -1   4   15.25    0.51
   5  -1  -4   14.24    0.54
  -5   1   4   14.59    0.55
  -5   1   4   15.71    0.62
  -5   1   4   15.29    0.43
   5   1  -4   15.36    0.58
   5   1  -4   14.82    0.51
  -4  -1   4    3.75    0.23
   4  -1  -4    3.66    0.28
  -4  -1   4    3.57    0.23
   4  -1  -4    3.49    0.31
   4  -1  -4    3.68    0.18
  -4   1   4    3.45    0.30
   4   1  -4    3.87    0.25
  -4   1   4    4.56    0.27
   4   1  -4    4.05    0.23
  -4   1   4    3.60    0.27
  -4   1   4    3.67    0.20
  -3  -1   4    4.98    0.22
  -3  -1   4    5.04    0.22
   3  -1  -4    4.86    0.27
   3  -1  -4    5.08    0.21
  -3   1   4    5.01    0.27
  -3   1   4    5.31    0.23
   3   1  -4    4.93    0.22
  -3   1   4    5.12    0.30
   3   1  -4    4.86    0.24
  -3   1   4    5.30    0.27
  -2  -1   4   57.97    1.21
   2  -1  -4   59.80    1.32
   2  -1  -4   57.83    1.30
  -2  -1   4   58.40    1.21
   2  -1  -4   59.21    1.22
  -2   1   4   57.15    1.30
  -2   1   4   58.70    1.24
  -2   1   4   58.21    1.32
   2   1  -4   58.59    1.21
   2   1  -4   56.66    1.25
  -1  -1   4    5.18    0.17
   1  -1  -4    5.62    0.25
   1  -1  -4    5.24    0.24
  -1   1   4    5.43    0.24
   1   1  -4    4.84    0.17
   1   1  -4    5.11    0.17
  -1   1   4    5.48    0.26
  -1   1   4    5.59    0.25
   1   1  -4    4.76    0.17
  -1   1   4    5.71    0.28
   0  -1  -4   12.19    0.41
   0  -1   4   12.36    0.32
   0  -1  -4   12.15    0.43
   0  -1  -4   13.07    0.41
   0   1   4   11.63    0.43
   0   1  -4   12.18    0.32
   0   1   4   12.37    0.41
   0   1  -4   12.27    0.33
  -1  -1  -4   -0.04    0.07
   1  -1   4    0.09    0.06
   1  -1   4    0.01    0.06
  -1  -1  -4   -0.06    0.09
   1   1   4   -0.07    0.08
  -1   1  -4    0.05    0.06
   1   1   4    0.06    0.09
  -1   1  -4    0.02    0.07
   2  -1   4    6.16    0.26
  -2  -1  -4    6.06    0.30
  -2  -1  -4    5.79    0.32
   2   1   4    6.33    0.30
  -2   1  -4    5.77    0.29
  -2   1  -4    6.10    0.26
   2   1   4    6.04    0.33
  -3  -1  -4   32.04    0.96
   3  -1   4   33.57    0.85
   3   1   4   32.67    0.96
   3   1   4   32.68    0.88
  -3   1  -4   33.66    0.93
  -4  -1  -4    1.97    0.26
   4  -1   4    1.79    0.21
   4   1   4    2.84    0.30
   4   1   4    1.55    0.20
  -4   1  -4    1.67    0.23
  -5  -1  -4    0.36    0.16
   5  -1   4    0.15    0.12
   5   1   4    0.16    0.12
  -5   1  -4    0.17    0.13
   5   1   4    0.49    0.17
  -6  -1  -4    0.45    0.20
   6  -1   4    0.18    0.13
  -6   1  -4    0.27    0.16
   6   1   4   -0.05    0.12
   6   1   4    0.19    0.16
   7  -1   4    3.22    0.34
  -7  -1  -4    3.12    0.41
  -7   1  -4    4.25    0.46
   7   1   4    3.27    0.36
   8  -1   4    0.42    0.18
  -8  -1  -4    0.21    0.21
  -8   1  -4    0.67    0.26
   8   1   4    0.27    0.17
  -9  -1  -4    0.84    0.30
   9  -1   4    0.51    0.23
   9   1   4    0.80    0.25
  -9   1  -4    0.50    0.27
  10  -1   4    0.67    0.25
 -10   1  -4    1.00    0.34
  10   1   4    1.35    0.29
  11  -1   4   -0.18    0.18
  11   1   4   -0.01    0.19
  12  -1   4    1.50    0.36
  12   1   4    1.60    0.38
  13  -1   4    1.47    0.39
  13   1   4    1.49    0.38
  14  -1   4    0.51    0.32
  14   1   4    0.79    0.37
  15  -1   4    0.10    0.29
  15   1   4    0.29    0.32
  15  -2  -4   -0.13    0.26
  14  -2  -4    0.16    0.27
  14   2  -4   -0.06    0.21
  13  -2  -4   -0.32    0.20
  13   2  -4    0.32    0.25
  12  -2  -4    0.70    0.29
  12   2  -4    1.22    0.31
 -12   2   4    1.21    0.23
  11  -2  -4   -0.28    0.17
 -11   2   4    0.24    0.15
  11   2  -4   -0.01    0.19
  10  -2  -4   -0.01    0.18
  10   2  -4    0.22    0.18
 -10   2   4    0.03    0.13
   9  -2  -4    0.53    0.22
  -9  -2   4    0.69    0.13
   9   2  -4    0.48    0.19
  -9   2   4    0.59    0.16
  -9   2   4    0.46    0.24
   9   2  -4    0.66    0.23
   8  -2  -4   10.39    0.56
   8  -2  -4   11.46    0.68
  -8  -2   4   11.03    0.34
  -8   2   4   11.23    0.45
  -8   2   4   10.46    0.62
   8   2  -4   11.68    0.63
   8   2  -4   10.82    0.52
  -7  -2   4    0.06    0.11
   7  -2  -4   -0.07    0.11
   7  -2  -4    0.19    0.16
  -7  -2   4    0.00    0.06
   7   2  -4   -0.07    0.12
  -7   2   4    0.00    0.14
   7   2  -4   -0.12    0.09
  -7   2   4    0.04    0.11
   6  -2  -4    7.94    0.44
   6  -2  -4    8.97    0.54
  -6  -2   4    9.15    0.41
   6   2  -4    8.89    0.40
  -6   2   4    9.50    0.38
  -6   2   4    9.19    0.52
   6   2  -4    9.58    0.48
  -6   2   4    8.32    0.46
   5  -2  -4    6.84    0.30
   5  -2  -4    6.39    0.38
  -5  -2   4    6.74    0.31
   5   2  -4    6.07    0.31
   5   2  -4    7.60    0.38
  -5   2   4    6.76    0.30
  -5   2   4    7.00    0.39
  -5   2   4    6.01    0.40
  -4  -2   4   88.94    1.85
   4  -2  -4   87.24    1.99
   4  -2  -4   84.97    1.82
   4   2  -4   88.65    1.96
   4   2  -4   88.73    1.86
  -4   2   4   88.48    1.84
  -4   2   4   89.22    2.02
  -3  -2   4   40.50    0.87
   3  -2  -4   40.13    0.92
   3  -2  -4   37.81    1.01
   3   2  -4   39.65    0.88
   3   2  -4   38.85    0.80
   3   2  -4   38.42    0.92
  -3   2   4   40.55    1.03
  -3   2   4   39.95    1.03
  -3   2   4   39.91    0.94
   2  -2  -4    2.52    0.20
   2  -2  -4    1.82    0.19
   2  -2  -4    2.09    0.20
  -2  -2   4    1.94    0.10
  -2  -2   4    2.09    0.11
  -2   2   4    2.12    0.21
  -2   2   4    2.15    0.21
   2   2  -4    2.20    0.11
  -2   2   4    2.36    0.21
   2   2  -4    2.27    0.13
   2   2  -4    2.18    0.10
   1  -2  -4  120.41    2.54
   1  -2  -4  121.04    2.45
  -1   2   4  119.13    2.47
  -1   2   4  123.02    2.55
  -1   2   4  121.26    2.55
   0  -2   4    8.35    0.20
   0  -2  -4    8.07    0.36
   0  -2  -4    7.69    0.34
   0   2   4    8.41    0.36
   0   2   4    8.89    0.40
   0   2  -4    8.31    0.21
   0   2   4    7.31    0.35
  -1  -2  -4    7.92    0.36
  -1  -2  -4    8.45    0.37
   1  -2   4    7.15    0.25
  -1  -2  -4    8.43    0.40
   1   2   4    7.69    0.39
  -1   2  -4    7.69    0.25
   1   2   4    7.97    0.34
  -1   2  -4    7.46    0.27
   2  -2   4  100.06    2.08
  -2  -2  -4   99.10    2.31
  -2   2  -4  100.85    2.17
  -2   2  -4  102.12    2.08
   2   2   4  102.83    2.31
   2   2   4   97.17    2.18
  -3  -2  -4  138.96    3.17
   3  -2   4  143.19    2.94
  -3   2  -4  144.03    3.08
   3   2   4  141.04    3.03
   3   2   4  144.27    3.18
  -4  -2  -4    0.27    0.14
   4  -2   4    0.14    0.11
  -4   2  -4    0.05    0.11
   4   2   4    0.05    0.12
   4   2   4    0.01    0.10
  -5  -2  -4    9.01    0.52
   5  -2   4    7.60    0.40
   5   2   4    8.51    0.43
   5   2   4    8.28    0.50
  -5   2  -4    7.72    0.48
  -6  -2  -4    4.28    0.44
   6  -2   4    4.19    0.37
   6   2   4    4.78    0.40
   6   2   4    5.22    0.49
  -6   2  -4    4.55    0.44
  -7  -2  -4    0.96    0.25
   7  -2   4    0.68    0.19
   7   2   4    1.69    0.30
   7   2   4    0.89    0.21
  -7   2  -4    1.50    0.30
   8  -2   4    0.58    0.20
  -8  -2  -4    0.83    0.26
   8   2   4    1.22    0.29
   8   2   4    0.95    0.23
  -8   2  -4    0.76    0.26
   9  -2   4    4.43    0.45
   9   2   4    5.16    0.50
  -9   2  -4    3.94    0.51
  10  -2   4    1.76    0.34
  10   2   4    1.88    0.34
 -10   2  -4    1.61    0.41
  11  -2   4    1.10    0.33
  11   2   4    1.01    0.30
  12  -2   4    0.87    0.32
  12   2   4    0.97    0.32
  13  -2   4    0.95    0.35
  13   2   4    1.38    0.37
  14  -2   4    0.49    0.30
  14   2   4    0.61    0.33
  15  -3  -4    0.09    0.30
 -15   3   4    0.22    0.30
  14  -3  -4    0.12    0.26
  13  -3  -4    0.22    0.27
  13   3  -4    0.09    0.24
  12  -3  -4   -0.12    0.22
  12   3  -4   -0.16    0.19
 -12   3   4   -0.17    0.16
  11  -3  -4    1.01    0.31
 -11   3   4    0.84    0.22
  11   3  -4    0.59    0.25
  10  -3  -4    0.52    0.24
 -10   3   4    0.91    0.21
  10   3  -4    0.76    0.23
 -10   3   4    0.48    0.24
   9  -3  -4    5.42    0.51
   9   3  -4    5.90    0.56
  -9   3   4    5.16    0.35
  -9   3   4    5.01    0.49
   9   3  -4    5.65    0.47
  -8  -3   4    6.78    0.26
   8  -3  -4    7.08    0.50
   8   3  -4    6.61    0.49
  -8   3   4    6.90    0.38
  -8   3   4    6.59    0.60
  -8   3   4    5.78    0.51
   8   3  -4    6.65    0.41
  -7  -3   4    1.03    0.11
  -7  -3   4    1.07    0.19
   7  -3  -4    0.85    0.21
   7   3  -4    1.05    0.19
   7   3  -4    1.19    0.24
  -7   3   4    1.11    0.24
  -7   3   4    1.14    0.20
  -7   3   4    0.52    0.20
   6  -3  -4   27.37    0.92
  -6  -3   4   28.26    0.79
  -6  -3   4   26.96    0.61
   6   3  -4   27.19    0.89
  -6   3   4   27.71    1.02
  -6   3   4   27.30    0.93
  -6   3   4   26.78    0.79
   6   3  -4   28.74    0.81
  -5  -3   4   16.80    0.41
  -5  -3   4   16.29    0.53
   5  -3  -4   16.89    0.65
  -5   3   4   16.94    0.66
   5   3  -4   17.20    0.61
  -5   3   4   17.71    0.74
  -5   3   4   16.18    0.56
   5   3  -4   16.67    0.53
  -4  -3   4    0.32    0.09
  -4  -3   4    0.35    0.08
   4  -3  -4    0.51    0.16
  -4   3   4    0.30    0.12
   4   3  -4    0.31    0.08
   4   3  -4    0.30    0.09
  -4   3   4    0.18    0.13
  -4   3   4    0.34    0.14
   4   3  -4    0.09    0.09
   3  -3  -4   36.83    1.00
  -3   3   4   36.04    0.92
   3   3  -4   35.02    0.79
  -3   3   4   34.93    0.99
   3   3  -4   34.85    0.85
   3   3  -4   36.42    0.80
  -2  -3   4   62.24    1.22
   2   3  -4   63.02    1.30
   2   3  -4   60.82    1.24
  -2   3   4   61.59    1.49
  -2   3   4   61.81    1.42
  -1   3   4   11.00    0.44
   1   3  -4   10.66    0.36
  -1   3   4   10.26    0.43
   0   3   4   13.82    0.51
   0   3   4   13.30    0.56
   0   3  -4   13.23    0.32
   0   3  -4   14.27    0.32
   0   3   4   13.13    0.50
   1  -3   4    0.29    0.07
  -1  -3  -4    0.01    0.11
   1   3   4   -0.05    0.09
   1   3   4    0.07    0.12
  -1   3  -4    0.27    0.07
  -1   3  -4    0.17    0.08
   1   3   4    0.16    0.13
   2  -3   4   13.15    0.42
  -2  -3  -4   14.76    0.61
   2   3   4   13.45    0.52
  -2   3  -4   13.70    0.42
  -2   3  -4   12.91    0.46
   2   3   4   14.56    0.60
  -3  -3  -4   23.56    0.85
   3  -3   4   24.30    0.68
   3   3   4   25.44    0.87
   3   3   4   23.17    0.76
  -3   3  -4   24.93    0.77
  -4  -3  -4    3.80    0.39
   4  -3   4    4.03    0.27
   4   3   4    3.56    0.37
   4   3   4    4.21    0.35
  -4   3  -4    3.57    0.33
  -5  -3  -4    6.47    0.46
   5  -3   4    6.81    0.38
   5   3   4    6.04    0.39
   5   3   4    5.86    0.44
  -5   3  -4    5.92    0.42
  -6  -3  -4    0.96    0.25
   6  -3   4    0.91    0.20
  -6   3  -4    0.76    0.21
   6   3   4    0.49    0.17
   6   3   4    0.66    0.22
  -7  -3  -4    0.42    0.21
   7  -3   4    0.70    0.21
   7   3   4    0.68    0.20
  -7   3  -4    0.94    0.26
   7   3   4    0.50    0.21
   8  -3   4    0.65    0.21
  -8  -3  -4    0.67    0.24
   8   3   4    0.82    0.25
  -8   3  -4    0.50    0.27
   9  -3   4   -0.08    0.19
  -9   3  -4   -0.24    0.21
   9   3   4    0.08    0.17
  10  -3   4    4.39    0.50
 -10   3  -4    4.76    0.60
  10   3   4    3.80    0.47
  11  -3   4    3.99    0.50
  11   3   4    4.01    0.52
  12  -3   4    0.26    0.25
  12   3   4    0.04    0.24
  13  -3   4    0.14    0.25
  13   3   4   -0.04    0.24
  14  -3   4   -0.10    0.24
  14   3   4   -0.18    0.24
  15  -4  -4    0.68    0.36
 -15   4   4    0.19    0.30
  14  -4  -4    0.11    0.28
 -14   4   4    0.38    0.32
  13  -4  -4    0.03    0.26
 -13   4   4    0.16    0.25
  12  -4  -4    0.43    0.25
 -12   4   4    0.15    0.25
 -12   4   4    0.27    0.22
  11  -4  -4    0.07    0.21
 -11   4   4    0.25    0.20
  11   4  -4    0.10    0.19
 -11   4   4   -0.01    0.23
  10  -4  -4    1.75    0.34
 -10   4   4    2.50    0.32
  10   4  -4    2.55    0.36
 -10   4   4    1.65    0.35
   9  -4  -4    0.73    0.26
  -9   4   4    0.76    0.21
  -9   4   4    0.70    0.26
   9   4  -4    0.21    0.17
   9   4  -4    0.17    0.20
   8  -4  -4    0.32    0.19
  -8  -4   4    0.12    0.15
  -8  -4   4    0.22    0.10
  -8   4   4   -0.16    0.17
   8   4  -4    0.38    0.21
  -8   4   4    0.13    0.18
  -8   4   4    0.03    0.15
   8   4  -4    0.08    0.13
  -7  -4   4   10.60    0.36
   7  -4  -4   10.05    0.58
  -7  -4   4   11.08    0.51
  -7   4   4   10.28    0.65
   7   4  -4   11.46    0.60
  -7   4   4   11.66    0.62
  -7   4   4   10.68    0.50
   7   4  -4   11.01    0.48
  -6  -4   4    0.18    0.09
   6  -4  -4    0.02    0.13
  -6  -4   4    0.06    0.11
  -6   4   4    0.01    0.13
   6   4  -4    0.05    0.10
  -6   4   4   -0.01    0.14
   6   4  -4   -0.06    0.11
  -6   4   4    0.00    0.13
   5  -4  -4    2.41    0.30
  -5  -4   4    2.25    0.21
  -5  -4   4    2.11    0.17
   5   4  -4    2.24    0.21
  -5   4   4    1.95    0.25
   5   4  -4    2.09    0.24
  -5   4   4    2.06    0.29
  -5   4   4    1.93    0.31
   5   4  -4    2.35    0.20
   4  -4  -4   11.43    0.54
  -4  -4   4   11.00    0.37
  -4  -4   4   11.37    0.38
  -4   4   4   11.95    0.50
   4   4  -4   11.52    0.39
   4   4  -4   11.14    0.43
   4   4  -4   11.15    0.38
  -4   4   4   10.74    0.52
   3  -4  -4  129.68    2.83
  -3   4   4  129.58    2.84
   3   4  -4  126.81    2.57
   3   4  -4  124.07    2.67
   3   4  -4  128.48    2.56
  -2  -4   4    7.80    0.23
   2   4  -4    8.18    0.24
  -2   4   4    8.13    0.43
  -2   4   4    7.48    0.41
   2   4  -4    7.36    0.32
   1   4  -4    0.56    0.13
   1   4  -4    0.69    0.08
  -1   4   4    0.37    0.14
   1   4  -4    0.60    0.07
  -1   4   4    0.57    0.17
   0   4  -4   37.54    0.95
   0   4   4   36.50    1.04
   0   4   4   37.74    1.03
   0   4  -4   36.82    0.81
   0   4   4   36.25    1.13
   0   4  -4   37.70    0.82
   1  -4   4   77.88    1.64
   1   4   4   79.98    1.85
  -1   4  -4   78.75    1.75
  -1   4  -4   76.30    1.64
   1   4   4   78.98    1.86
  -1   4  -4   79.80    1.65
   1   4   4   78.60    1.99
   2  -4   4   44.38    1.03
   2   4   4   44.18    1.30
   2   4   4   42.45    1.18
   2   4   4   43.55    1.20
  -2   4  -4   43.84    1.11
   3  -4   4    1.00    0.16
   3   4   4    1.65    0.24
   3   4   4    1.78    0.28
  -3   4  -4    1.58    0.22
   4  -4   4    9.91    0.44
   4   4   4    9.78    0.50
   4   4   4   10.20    0.57
  -4   4  -4    9.90    0.50
   5  -4   4    2.13    0.26
  -5  -4  -4    1.86    0.32
   5   4   4    2.31    0.35
  -5   4  -4    3.06    0.35
   5   4   4    2.70    0.32
   6  -4   4    0.36    0.17
  -6  -4  -4    0.63    0.22
   6   4   4    0.53    0.18
  -6   4  -4    0.87    0.24
   6   4   4    0.64    0.24
  -7  -4  -4    0.09    0.18
   7  -4   4    0.16    0.18
   7   4   4    0.33    0.18
  -7   4  -4    0.07    0.19
   8  -4   4   10.51    0.59
   8   4   4   10.83    0.62
  -8   4  -4   11.27    0.74
   9  -4   4    3.81    0.44
   9   4   4    3.85    0.46
  -9   4  -4    4.75    0.58
  10  -4   4    0.63    0.25
  10   4   4    0.56    0.26
 -10   4  -4    0.97    0.37
  11  -4   4    0.42    0.26
  11   4   4    1.36    0.34
  12  -4   4    0.42    0.26
  12   4   4    0.31    0.27
  13  -4   4    0.28    0.27
  13   4   4    0.35    0.27
  14  -4   4    0.01    0.27
  14   4   4    0.21    0.32
  14  -5  -4    0.40    0.32
 -14   5   4    0.45    0.32
  13  -5  -4    0.02    0.24
 -13   5   4    0.19    0.21
 -13   5   4    0.03    0.25
  12  -5  -4    0.57    0.29
 -12   5   4    0.15    0.23
 -12   5   4    0.07    0.21
  11  -5  -4    0.09    0.22
 -11   5   4    0.24    0.23
 -11   5   4    0.19    0.21
  10  -5  -4    4.69    0.55
 -10   5   4    6.13    0.52
 -10   5   4    5.59    0.59
  10   5  -4    7.30    0.52
   9  -5  -4    0.13    0.21
  -9   5   4   -0.08    0.16
  -9   5   4   -0.29    0.16
   9   5  -4   -0.12    0.13
   9   5  -4   -0.23    0.15
   8  -5  -4    7.87    0.58
  -8   5   4    7.75    0.48
   8   5  -4    7.35    0.54
  -8   5   4    7.61    0.70
   8   5  -4    7.29    0.44
  -8   5   4    6.69    0.59
  -7  -5   4    4.44    0.36
  -7  -5   4    4.20    0.27
   7  -5  -4    4.05    0.44
   7   5  -4    4.13    0.42
  -7   5   4    3.71    0.43
  -7   5   4    3.65    0.37
  -7   5   4    3.33    0.46
   7   5  -4    4.60    0.33
  -6  -5   4    0.03    0.10
   6  -5  -4   -0.13    0.13
  -6  -5   4   -0.03    0.12
   6   5  -4   -0.09    0.12
  -6   5   4   -0.08    0.15
  -6   5   4   -0.02    0.18
   6   5  -4    0.09    0.10
   6   5  -4   -0.09    0.11
  -6   5   4    0.37    0.19
  -5  -5   4    1.54    0.19
   5  -5  -4    1.76    0.28
  -5  -5   4    1.46    0.18
  -5   5   4    1.39    0.25
   5   5  -4    1.79    0.19
  -5   5   4    1.87    0.29
   5   5  -4    1.24    0.21
   5   5  -4    1.38    0.19
  -5   5   4    1.41    0.30
  -4  -5   4    2.75    0.22
   4  -5  -4    2.57    0.32
  -4   5   4    2.67    0.33
   4   5  -4    2.74    0.24
   4   5  -4    2.71    0.21
   4   5  -4    2.64    0.25
  -4   5   4    2.57    0.30
  -3  -5   4    1.75    0.15
   3   5  -4    1.26    0.17
  -3   5   4    1.47    0.24
   3   5  -4    1.16    0.17
   3   5  -4    1.22    0.13
  -3   5   4    1.13    0.23
  -2  -5   4    8.65    0.29
  -2   5   4    8.35    0.46
   2   5  -4    8.73    0.30
   2   5  -4    8.16    0.38
  -2   5   4    9.51    0.48
   1   5  -4   15.36    0.42
  -1   5   4   14.52    0.61
   1   5  -4   14.27    0.41
  -1   5   4   13.61    0.58
   1   5  -4   14.51    0.53
   0   5   4    3.56    0.38
   0   5  -4    4.11    0.28
   0   5   4    3.27    0.33
   0   5   4    3.64    0.34
   0   5  -4    3.96    0.20
   1   5   4    7.72    0.50
   1   5   4    8.26    0.46
   1   5   4    7.66    0.43
  -1   5  -4    7.69    0.41
  -1   5  -4    8.14    0.32
   2  -5   4    2.72    0.22
   2   5   4    2.37    0.33
  -2   5  -4    2.50    0.28
   2   5   4    1.80    0.25
  -2   5  -4    2.42    0.21
   2   5   4    2.06    0.29
   3  -5   4   15.76    0.54
  -3   5  -4   15.52    0.61
   3   5   4   16.17    0.75
   3   5   4   14.77    0.66
   3   5   4   15.47    0.64
  -3   5  -4   15.74    0.63
  -3   5  -4   15.83    0.55
   4  -5   4    0.06    0.12
  -4  -5  -4    0.20    0.17
   4   5   4    0.14    0.15
   4   5   4   -0.10    0.11
  -4   5  -4    0.21    0.15
  -4   5  -4    0.13    0.15
  -5  -5  -4   -0.08    0.15
   5  -5   4    0.11    0.13
  -5   5  -4   -0.07    0.15
   5   5   4   -0.22    0.14
   5   5   4    0.00    0.15
  -5   5  -4    0.04    0.14
   6  -5   4    5.90    0.42
  -6  -5  -4    5.94    0.57
   6   5   4    7.41    0.66
  -6   5  -4    6.47    0.44
   6   5   4    5.32    0.48
  -6   5  -4    5.88    0.54
   7  -5   4   11.17    0.59
  -7   5  -4   11.48    0.73
   7   5   4   11.73    0.64
   8  -5   4    6.49    0.54
   8   5   4    6.78    0.58
  -8   5  -4    7.69    0.71
   9  -5   4    5.86    0.54
  -9   5  -4    6.01    0.66
   9   5   4    6.50    0.60
  10  -5   4    1.13    0.31
 -10   5  -4    1.48    0.41
  10   5   4    0.92    0.31
  11  -5   4    0.76    0.28
 -11   5  -4    1.38    0.33
  11   5   4    1.28    0.34
  12  -5   4   -0.07    0.21
  12   5   4    0.16    0.26
 -12   5  -4   -0.36    0.17
  13  -5   4    0.79    0.32
  13   5   4    0.24    0.31
 -13   5  -4    0.38    0.28
  13  -6  -4    0.28    0.33
 -13   6   4    0.25    0.26
 -13   6   4    0.40    0.30
  12  -6  -4    0.06    0.25
 -12   6   4    0.02    0.23
 -12   6   4   -0.24    0.20
  11  -6  -4    0.11    0.24
 -11   6   4    0.33    0.24
 -11   6   4    0.18    0.27
  10  -6  -4    0.67    0.28
 -10   6   4    0.28    0.23
 -10   6   4    0.48    0.25
   9  -6  -4    2.43    0.40
  -9   6   4    2.66    0.42
  -9   6   4    2.32    0.36
   8  -6  -4    4.65    0.51
  -8   6   4    4.16    0.43
  -8   6   4    4.93    0.54
   8   6  -4    4.04    0.48
   7  -6  -4    1.05    0.28
   7   6  -4    2.04    0.26
  -7   6   4    2.18    0.36
   7   6  -4    1.61    0.30
  -7   6   4    1.51    0.29
  -7   6   4    1.31    0.34
   6  -6  -4   -0.03    0.15
   6   6  -4    0.09    0.14
   6   6  -4    0.03    0.11
  -6   6   4    0.14    0.18
  -6   6   4   -0.01    0.17
  -6   6   4   -0.16    0.16
   6   6  -4    0.03    0.15
   5  -6  -4    0.17    0.17
  -5  -6   4    0.58    0.15
  -5   6   4    0.40    0.20
   5   6  -4    0.37    0.12
   5   6  -4    0.41    0.16
  -5   6   4    0.43    0.22
   5   6  -4    0.25    0.15
  -5   6   4    0.19    0.18
  -4  -6   4    0.57    0.14
  -4   6   4    0.56    0.21
  -4   6   4    0.38    0.18
   4   6  -4    0.66    0.13
   4   6  -4    0.57    0.17
   4   6  -4    0.67    0.16
  -3   6   4    8.03    0.49
   3   6  -4    7.85    0.40
   3   6  -4    7.25    0.38
  -3   6   4    6.90    0.47
   3   6  -4    7.59    0.31
  -2  -6   4    0.02    0.05
   2   6  -4   -0.10    0.11
  -2   6   4   -0.17    0.15
  -2   6   4   -0.01    0.13
   2   6  -4   -0.05    0.06
  -1   6   4   14.66    0.65
   1   6  -4   13.72    0.56
   1   6  -4   14.19    0.45
  -1   6   4   15.55    0.66
   0   6  -4    1.81    0.18
   0   6   4    1.78    0.28
   0   6  -4    1.87    0.25
   0   6   4    1.66    0.30
   0   6   4    1.61    0.26
  -1   6  -4    1.37    0.23
   1   6   4    0.97    0.22
   1   6   4    1.55    0.29
   1   6   4    1.36    0.26
  -1   6  -4    1.25    0.16
   2  -6   4    0.63    0.15
   2   6   4    0.25    0.20
  -2   6  -4    0.62    0.13
  -2   6  -4    0.75    0.19
   2   6   4    0.28    0.15
   2   6   4    0.51    0.22
   3  -6   4    0.49    0.15
   3   6   4    0.56    0.21
   3   6   4    0.56    0.22
   3   6   4    0.61    0.19
  -3   6  -4    0.57    0.19
  -3   6  -4    0.54    0.14
  -3   6  -4    0.49    0.17
   4  -6   4    1.76    0.24
   4   6   4    1.12    0.27
  -4   6  -4    1.36    0.22
   4   6   4    1.32    0.30
  -4   6  -4    1.04    0.25
  -4   6  -4    1.42    0.25
   4   6   4    1.34    0.25
   5  -6   4    8.66    0.47
  -5   6  -4    8.28    0.55
  -5   6  -4    8.44    0.52
  -5   6  -4    8.96    0.49
   5   6   4    7.74    0.51
   6  -6   4    2.07    0.30
  -6   6  -4    2.14    0.31
   6   6   4    2.35    0.34
  -6   6  -4    2.75    0.41
  -6   6  -4    2.17    0.32
   7  -6   4    7.57    0.50
   7   6   4    7.16    0.52
  -7   6  -4    8.71    0.56
  -7   6  -4    7.80    0.69
   8  -6   4    0.10    0.20
   8   6   4    0.22    0.19
  -8   6  -4    0.42    0.28
  -8   6  -4   -0.13    0.17
   9  -6   4    1.38    0.31
  -9   6  -4    2.22    0.46
  -9   6  -4    1.83    0.35
   9   6   4    1.75    0.36
  10  -6   4    6.48    0.61
 -10   6  -4    7.09    0.80
  10   6   4    7.86    0.72
 -10   6  -4    5.88    0.58
  11  -6   4    0.59    0.26
 -11   6  -4    0.28    0.23
  11   6   4    1.31    0.36
  12  -6   4    0.06    0.25
  12   6   4    0.19    0.26
 -12   6  -4    0.05    0.23
  13  -6   4   -0.09    0.24
 -13   6  -4    0.00    0.26
  13   6   4    0.16    0.30
  13  -7  -4    0.95    0.36
 -13   7   4    0.45    0.31
 -13   7   4    0.28    0.29
  12  -7  -4    0.64    0.34
 -12   7   4    0.49    0.32
 -12   7   4    0.51    0.30
  11  -7  -4    0.06    0.26
 -11   7   4   -0.23    0.21
 -11   7   4    0.06    0.25
  10  -7  -4   -0.02    0.21
 -10   7   4   -0.16    0.21
 -10   7   4   -0.13    0.18
   9  -7  -4    0.57    0.29
  -9   7   4    0.79    0.29
  -9   7   4    0.71    0.26
   8  -7  -4    1.96    0.37
  -8   7   4    1.47    0.36
  -8   7   4    2.62    0.39
   8   7  -4    1.85    0.36
   7  -7  -4    0.90    0.29
  -7   7   4    0.72    0.25
  -7   7   4    0.70    0.31
  -7   7   4    0.32    0.22
   7   7  -4    0.23    0.20
   7   7  -4    0.41    0.20
   6  -7  -4    0.70    0.26
  -6   7   4    1.55    0.32
  -6   7   4    1.19    0.33
  -6   7   4    0.24    0.22
   6   7  -4    0.94    0.23
   6   7  -4    1.25    0.27
   5   7  -4    5.14    0.44
  -5   7   4    3.78    0.45
  -5   7   4    4.87    0.48
   5   7  -4    4.87    0.41
   4   7  -4    3.64    0.35
   4   7  -4    3.68    0.36
   4   7  -4    3.86    0.30
  -4   7   4    3.10    0.40
  -4   7   4    2.90    0.39
  -3  -7   4    0.19    0.12
  -3   7   4    0.30    0.19
   3   7  -4    0.04    0.12
   3   7  -4    0.05    0.15
   3   7  -4    0.22    0.11
  -3   7   4    0.08    0.18
  -2  -7   4    2.13    0.20
   2   7  -4    3.35    0.34
   2   7  -4    2.92    0.30
  -2   7   4    3.26    0.39
  -2   7   4    2.54    0.34
   2   7  -4    3.40    0.24
  -1   7   4    0.60    0.23
   1   7  -4    0.45    0.17
  -1   7   4    0.39    0.20
   1   7  -4    0.54    0.13
   0   7   4   -0.04    0.18
   0   7   4   -0.23    0.14
   0   7  -4    0.28    0.16
   0   7   4   -0.10    0.12
   0   7  -4    0.01    0.08
   1   7   4   -0.32    0.15
  -1   7  -4    0.11    0.11
   1   7   4    0.10    0.15
   1   7   4    0.12    0.18
  -1   7  -4   -0.03    0.13
   2   7   4    3.30    0.44
  -2   7  -4    3.20    0.36
   2   7   4    3.01    0.36
  -2   7  -4    3.73    0.31
   2   7   4    3.18    0.40
   3  -7   4    0.58    0.17
   3   7   4    0.62    0.22
   3   7   4    0.53    0.23
  -3   7  -4    0.55    0.21
  -3   7  -4    0.82    0.19
  -3   7  -4    1.14    0.25
   4  -7   4    0.41    0.17
  -4   7  -4    0.45    0.18
   4   7   4    0.21    0.19
  -4   7  -4    0.20    0.18
  -4   7  -4    0.70    0.22
   4   7   4    0.46    0.25
   5  -7   4   -0.02    0.15
   5   7   4    0.75    0.24
  -5   7  -4    0.36    0.19
  -5   7  -4    0.28    0.20
  -5   7  -4    0.42    0.23
   6  -7   4    9.59    0.55
  -6   7  -4   10.52    0.58
  -6   7  -4    9.90    0.67
  -6   7  -4    9.82    0.60
   6   7   4   10.07    0.61
   7  -7   4   -0.23    0.16
   7   7   4    0.03    0.18
  -7   7  -4    0.52    0.29
  -7   7  -4    0.13    0.19
  -7   7  -4    0.07    0.17
   8  -7   4    0.37    0.20
   8   7   4   -0.16    0.19
  -8   7  -4    0.06    0.24
  -8   7  -4    0.15    0.20
  -8   7  -4   -0.16    0.18
   9  -7   4    3.30    0.45
   9   7   4    2.80    0.44
  -9   7  -4    3.30    0.55
  -9   7  -4    3.55    0.47
  10  -7   4    0.11    0.23
  10   7   4   -0.13    0.22
 -10   7  -4    0.01    0.33
 -10   7  -4   -0.16    0.19
  11  -7   4    0.43    0.29
  11   7   4    0.38    0.27
 -11   7  -4    0.15    0.25
  12  -7   4    0.41    0.30
 -12   7  -4    0.05    0.27
  12   7   4   -0.08    0.27
  12  -8  -4   -0.20    0.23
 -12   8   4   -0.13    0.26
 -12   8   4    0.18    0.30
  11  -8  -4   -0.02    0.26
 -11   8   4    0.38    0.30
 -11   8   4    0.10    0.27
  10  -8  -4    0.73    0.32
 -10   8   4    0.74    0.34
 -10   8   4    0.39    0.29
   9  -8  -4    0.01    0.22
  -9   8   4    0.01    0.25
  -9   8   4   -0.33    0.16
   8  -8  -4    0.02    0.21
  -8   8   4    0.16    0.24
  -8   8   4   -0.13    0.19
   7  -8  -4    0.38    0.23
  -7   8   4    0.51    0.25
   7   8  -4    0.86    0.25
   7   8  -4    0.24    0.22
  -7   8   4    0.36    0.23
  -6   8   4    0.53    0.27
  -6   8   4    0.56    0.29
   6   8  -4    0.29    0.21
  -6   8   4    0.44    0.24
   6   8  -4    0.54    0.24
  -5   8   4    4.68    0.50
   5   8  -4    4.56    0.46
  -5   8   4    4.93    0.53
   5   8  -4    5.12    0.46
  -4   8   4   -0.02    0.20
   4   8  -4    0.09    0.19
  -4   8   4   -0.09    0.16
   4   8  -4    0.08    0.16
   3   8  -4    0.63    0.20
   3   8  -4    0.75    0.23
  -3   8   4    0.82    0.25
  -3   8   4    0.95    0.28
  -2   8   4    0.31    0.23
   2   8  -4    0.32    0.18
   2   8  -4    0.09    0.14
  -2   8   4    0.50    0.22
  -1   8   4    0.06    0.21
   1   8  -4    0.21    0.17
  -1   8   4    0.07    0.18
   0   8  -4    0.26    0.19
   0   8   4    0.36    0.24
   0   8   4    0.27    0.18
  -1   8  -4   -0.38    0.15
   1   8   4   -0.11    0.19
   1   8   4   -0.22    0.12
   2   8   4    1.68    0.36
  -2   8  -4    2.48    0.35
   2   8   4    1.86    0.32
   3   8   4    1.79    0.32
  -3   8  -4    1.01    0.27
  -3   8  -4    1.35    0.28
   3   8   4    2.08    0.38
   4  -8   4    1.36    0.25
  -4   8  -4    1.25    0.30
   4   8   4    1.16    0.32
  -4   8  -4    0.92    0.25
   4   8   4    1.35    0.30
   5  -8   4    0.02    0.16
   5   8   4   -0.09    0.18
  -5   8  -4   -0.11    0.17
  -5   8  -4   -0.20    0.18
   6  -8   4    0.30    0.20
  -6   8  -4    0.30    0.24
  -6   8  -4    0.56    0.26
   6   8   4    0.03    0.18
   7  -8   4    0.06    0.20
  -7   8  -4    0.15    0.22
   7   8   4   -0.14    0.19
  -7   8  -4   -0.17    0.21
   8  -8   4    0.00    0.20
  -8   8  -4    0.10    0.29
  -8   8  -4    0.07    0.22
   8   8   4    0.15    0.23
   9  -8   4    0.16    0.22
  -9   8  -4    0.01    0.22
  -9   8  -4    0.07    0.32
   9   8   4   -0.17    0.23
  10  -8   4    0.11    0.25
  10   8   4    0.51    0.29
 -10   8  -4    0.09    0.25
  11  -8   4    0.32    0.28
 -11   8  -4    0.09    0.25
  11  -9  -4    0.01    0.27
 -11   9   4    0.00    0.27
 -11   9   4    0.11    0.29
  10  -9  -4    0.39    0.28
 -10   9   4   -0.06    0.21
 -10   9   4    0.34    0.30
   9  -9  -4    0.45    0.31
  -9   9   4    0.04    0.26
  -9   9   4    0.11    0.26
  -8   9   4    0.40    0.28
  -8   9   4    0.15    0.26
  -7   9   4   -0.10    0.20
  -7   9   4   -0.15    0.21
   6   9  -4    0.16    0.20
   6   9  -4   -0.13    0.19
  -6   9   4    0.00    0.22
  -6   9   4    0.30    0.27
  -5   9   4    0.77    0.30
   5   9  -4    0.77    0.26
  -5   9   4    0.36    0.28
   5   9  -4    0.77    0.25
   4   9  -4    0.06    0.18
  -4   9   4    0.48    0.25
  -4   9   4    0.18    0.25
   4   9  -4    0.46    0.22
   3   9  -4    2.57    0.36
  -3   9   4    2.78    0.42
  -3   9   4    3.44    0.48
   3   9  -4    2.39    0.35
   2   9  -4    0.18    0.19
   2   9  -4    0.58    0.20
  -2   9   4    0.55    0.25
  -2   9   4    0.17    0.25
  -1   9   4    0.36    0.25
   1   9  -4    0.15    0.19
  -1   9   4    0.25    0.22
   0   9  -4    0.06    0.19
   0   9   4    0.05    0.21
   0   9   4   -0.05    0.18
   1   9   4    1.57    0.35
  -1   9  -4    1.79    0.32
   1   9   4    2.24    0.36
   2   9   4    0.39    0.27
  -2   9  -4    0.83    0.27
   2   9   4    0.21    0.22
  -3   9  -4   -0.11    0.16
   3   9   4    0.00    0.16
   3   9   4    0.02    0.24
  -3   9  -4   -0.16    0.17
   4   9   4    0.41    0.27
  -4   9  -4   -0.28    0.18
  -4   9  -4    0.44    0.23
   4   9   4   -0.20    0.16
  -5   9  -4   -0.19    0.20
   5   9   4    0.17    0.23
   5   9   4   -0.14    0.15
  -5   9  -4    0.01    0.20
   6  -9   4    0.18    0.20
  -6   9  -4    0.07    0.21
   6   9   4    0.04    0.20
  -6   9  -4    0.04    0.20
   7  -9   4   -0.07    0.20
  -7   9  -4    0.05    0.18
  -7   9  -4    0.52    0.30
   7   9   4    0.12    0.23
   8  -9   4   -0.25    0.19
  -8   9  -4    0.10    0.23
  -8   9  -4    0.02    0.30
   8   9   4   -0.14    0.21
   9  -9   4    0.17    0.24
  -9   9  -4    0.46    0.35
  -9   9  -4    0.20    0.25
  10  -9   4   -0.06    0.25
 -10   9  -4    0.07    0.25
  -9  10   4    0.15    0.27
  -9  10   4    0.18    0.30
  -8  10   4    1.00    0.37
  -8  10   4    0.28    0.31
  -7  10   4    1.03    0.33
  -7  10   4    0.78    0.33
  -6  10   4    0.06    0.24
  -6  10   4    0.16    0.27
   6  10  -4    0.12    0.22
  -5  10   4    0.06    0.22
   5  10  -4    0.02    0.21
  -5  10   4    0.11    0.26
  -4  10   4    0.09    0.27
  -4  10   4    0.38    0.26
   4  10  -4    0.46    0.25
   4  10  -4    0.07    0.22
   3  10  -4   -0.06    0.16
  -3  10   4    0.18    0.23
  -3  10   4    0.07    0.24
   3  10  -4   -0.04    0.20
   2  10  -4    0.22    0.18
  -2  10   4   -0.19    0.22
   2  10  -4    0.03    0.20
  -2  10   4    0.26    0.24
  -1  10   4    1.84    0.38
   1  10  -4    1.43    0.32
   1  10  -4    2.20    0.35
  -1  10   4    1.96    0.40
   0  10   4    0.01    0.25
   0  10  -4    0.11    0.20
   0  10   4   -0.20    0.18
   1  10   4   -0.24    0.24
   1  10   4    0.06    0.20
  -1  10  -4    0.27    0.21
   2  10   4   -0.19    0.21
   2  10   4    0.03    0.20
  -2  10  -4    0.03    0.19
   3  10   4    0.06    0.25
  -3  10  -4   -0.09    0.19
  -3  10  -4   -0.03    0.20
   3  10   4   -0.17    0.17
  -4  10  -4   -0.03    0.21
   4  10   4   -0.39    0.21
  -4  10  -4    0.16    0.22
   4  10   4   -0.20    0.19
  -5  10  -4    0.38    0.24
  -5  10  -4    0.17    0.28
   5  10   4   -0.11    0.20
  -6  10  -4   -0.06    0.20
  -6  10  -4   -0.11    0.25
   7 -10   4    0.28    0.25
  -7  10  -4    0.67    0.31
  -7  10  -4    0.39    0.28
   8 -10   4   -0.10    0.21
  -8  10  -4   -0.08    0.29
  -8  10  -4    0.23    0.27
  -7  11   4   -0.13    0.28
  -6  11   4   -0.08    0.28
   5  11  -4    0.08    0.25
  -5  11   4    0.23    0.32
  -4  11   4    0.23    0.31
   4  11  -4    0.18    0.24
  -3  11   4    0.31    0.29
   3  11  -4    0.49    0.27
  -2  11   4    0.31    0.28
   2  11  -4   -0.01    0.25
   1  11  -4    0.28    0.27
  -1  11   4   -0.22    0.24
   0  11   4    0.24    0.28
   0  11  -4    0.50    0.26
   1  11   4   -0.24    0.27
  -1  11  -4    0.35    0.26
  -2  11  -4    0.39    0.25
   2  11   4    0.23    0.31
  -3  11  -4    0.06    0.23
  -3  11  -4   -0.15    0.24
   3  11   4    0.63    0.34
  -4  11  -4    0.58    0.30
   4  11   4    0.66    0.33
  -4  11  -4    0.34    0.28
  -5  11  -4    0.23    0.28
  -5  11  -4    0.29    0.27
   5  11   4    0.11    0.27
  -6  11  -4   -0.02    0.24
  -6  11  -4    0.31    0.32
  -7  11  -4    0.45    0.36
  -4  12   4    0.32    0.36
   4  12  -4   -0.32    0.27
   3  12  -4    0.19    0.29
  -3  12   4   -0.04    0.29
   2  12  -4   -0.06    0.27
  -2  12   4    0.55    0.33
  -1  12   4    0.31    0.32
   1  12  -4   -0.01    0.26
   0  12  -4    0.28    0.27
   0  12   4   -0.28    0.26
  -1  12  -4    2.58    0.47
   1  12   4    1.24    0.43
  -2  12  -4    0.09    0.26
   2  12   4    0.10    0.33
   3  12   4   -0.32    0.32
  -3  12  -4   -0.04    0.28
  -3  12  -4    0.66    0.33
  -4  12  -4    0.22    0.32
  15   0  -5    0.46    0.32
  14   0  -5   -0.21    0.23
  13   0  -5   -0.08    0.20
  12   0  -5   -0.34    0.17
  11   0  -5    0.02    0.17
 -10   0   5   -0.09    0.10
  10   0  -5   -0.10    0.15
   9   0  -5    3.81    0.40
   9   0  -5    3.43    0.45
  -9   0   5    3.08    0.20
  -9   0   5    3.06    0.40
  -8   0   5    0.02    0.15
   8   0  -5   -0.16    0.14
  -8   0   5    0.03    0.08
   8   0  -5   -0.02    0.11
   7   0  -5    2.23    0.27
  -7   0   5    2.06    0.29
  -7   0   5    2.01    0.14
   7   0  -5    1.73    0.28
   6   0  -5    0.25    0.11
   6   0  -5   -0.07    0.11
  -6   0   5   -0.05    0.10
  -6   0   5    0.01    0.06
  -6   0   5   -0.02    0.11
   5   0  -5   33.50    1.01
   5   0  -5   32.73    0.90
  -5   0   5   32.71    0.95
  -5   0   5   32.96    0.70
  -5   0   5   33.42    0.92
  -5   0   5   32.45    0.89
  -4   0   5    0.16    0.10
  -4   0   5    0.26    0.07
   4   0  -5    0.13    0.05
  -4   0   5   -0.08    0.09
   4   0  -5    0.04    0.10
  -4   0   5   -0.01    0.10
   4   0  -5    0.01    0.09
  -3   0   5  166.01    3.34
   3   0  -5  162.75    3.34
   3   0  -5  165.92    3.15
  -3   0   5  165.92    3.35
  -3   0   5  162.89    3.42
   3   0  -5  165.53    3.48
   2   0  -5    0.07    0.07
  -2   0   5   -0.05    0.07
   2   0  -5    0.06    0.08
   2   0  -5   -0.06    0.06
  -2   0   5    0.05    0.08
  -2   0   5   -0.11    0.07
   1   0  -5   39.97    0.92
   1   0  -5   40.20    0.98
  -1   0   5   40.00    0.91
  -1   0   5   39.42    0.92
   0   0   5    0.11    0.08
   0   0  -5    0.25    0.08
   0   0  -5    0.02    0.07
  -1   0  -5    1.19    0.16
   1   0   5    1.01    0.13
  -1   0  -5    1.35    0.15
   2   0   5    0.16    0.09
  -2   0  -5    0.14    0.10
  -3   0  -5    1.05    0.19
   3   0   5    0.94    0.15
   4   0   5    0.10    0.11
  -4   0  -5    0.00    0.12
  -5   0  -5   22.40    0.85
   5   0   5   22.80    0.75
   6   0   5    0.22    0.13
  -6   0  -5   -0.06    0.14
   7   0   5    3.11    0.35
  -7   0  -5    3.16    0.42
   8   0   5    0.14    0.16
  -8   0  -5    0.22    0.18
  -9   0  -5    4.48    0.54
   9   0   5    4.09    0.45
  10   0   5   -0.14    0.19
  11   0   5    4.43    0.52
  12   0   5   -0.04    0.22
  13   0   5    1.12    0.38
  14   0   5    0.15    0.29
  15  -1  -5    0.21    0.30
  14  -1  -5    0.33    0.29
  14   1  -5   -0.03    0.24
  13  -1  -5    0.07    0.24
  13   1  -5    0.06    0.21
  12  -1  -5    1.13    0.32
  12   1  -5    0.92    0.30
  11  -1  -5    2.55    0.40
  11   1  -5    2.17    0.36
 -11   1   5    2.78    0.26
 -10  -1   5    1.18    0.13
  10  -1  -5    0.58    0.22
  10   1  -5    1.06    0.25
 -10   1   5    0.88    0.17
   9  -1  -5   -0.20    0.13
   9  -1  -5    0.11    0.20
  -9  -1   5    0.15    0.07
   9   1  -5    0.08    0.18
  -9   1   5   -0.06    0.10
   9   1  -5    0.21    0.16
   8  -1  -5    9.15    0.50
   8  -1  -5    8.92    0.58
  -8   1   5    8.05    0.34
   8   1  -5    8.12    0.46
  -8   1   5    8.04    0.54
   8   1  -5    8.45    0.55
  -7  -1   5    1.24    0.20
   7  -1  -5    0.53    0.19
   7  -1  -5    0.81    0.19
  -7   1   5    0.48    0.20
   7   1  -5    0.69    0.20
  -7   1   5    0.71    0.13
   7   1  -5    0.67    0.17
  -6  -1   5    3.98    0.31
   6  -1  -5    4.02    0.39
   6  -1  -5    3.12    0.30
  -6   1   5    3.17    0.20
   6   1  -5    3.21    0.33
  -6   1   5    3.13    0.31
   6   1  -5    2.97    0.27
  -6   1   5    3.27    0.35
   5  -1  -5    5.14    0.32
   5  -1  -5    5.94    0.40
   5  -1  -5    5.96    0.24
  -5  -1   5    6.21    0.31
   5   1  -5    5.85    0.30
  -5   1   5    5.40    0.37
  -5   1   5    5.87    0.25
  -5   1   5    5.67    0.35
  -5   1   5    6.17    0.34
   5   1  -5    5.70    0.35
  -4  -1   5   64.68    1.40
  -4  -1   5   63.87    1.41
   4  -1  -5   60.97    1.30
   4  -1  -5   60.77    1.47
   4   1  -5   62.06    1.40
  -4   1   5   62.92    1.56
  -4   1   5   62.56    1.49
  -4   1   5   61.96    1.32
  -4   1   5   64.15    1.48
   4   1  -5   60.69    1.48
   3  -1  -5    8.76    0.38
  -3  -1   5    9.68    0.32
  -3  -1   5    9.58    0.33
   3  -1  -5    8.99    0.31
  -3   1   5    9.93    0.39
   3   1  -5    9.10    0.32
   3   1  -5    9.19    0.36
  -3   1   5    9.98    0.39
   3   1  -5    9.24    0.25
  -3   1   5    9.16    0.42
  -3   1   5    9.90    0.34
   2  -1  -5    0.14    0.09
  -2  -1   5   -0.04    0.06
   2  -1  -5    0.07    0.07
  -2  -1   5    0.08    0.06
   2   1  -5    0.07    0.06
  -2   1   5    0.17    0.09
  -2   1   5    0.00    0.10
   2   1  -5    0.02    0.06
  -2   1   5    0.00    0.09
   1  -1  -5   78.86    1.64
  -1  -1   5   77.18    1.57
   1  -1  -5   76.29    1.69
   1   1  -5   77.97    1.63
   1   1  -5   77.66    1.58
  -1   1   5   76.38    1.69
  -1   1   5   76.50    1.68
  -1   1   5   78.13    1.76
   0  -1  -5  199.15    3.93
   0  -1  -5  190.48    4.06
   0  -1   5  191.56    3.81
   0  -1  -5  196.16    3.86
   0   1   5  200.07    4.06
   0   1  -5  195.30    3.92
   0   1   5  187.89    3.91
   0   1  -5  196.94    3.81
   1  -1   5    5.35    0.23
  -1  -1  -5    5.55    0.32
  -1  -1  -5    5.41    0.29
   1   1   5    5.38    0.31
  -1   1  -5    5.73    0.27
   1   1   5    5.37    0.29
  -1   1  -5    5.89    0.24
   2  -1   5   13.14    0.42
  -2  -1  -5   12.94    0.52
  -2   1  -5   13.96    0.44
  -2   1  -5   13.17    0.49
   2   1   5   13.55    0.53
   2   1   5   12.78    0.48
  -3  -1  -5    0.42    0.14
   3  -1   5    0.54    0.12
   3   1   5    0.39    0.14
   3   1   5    0.33    0.12
  -3   1  -5    0.55    0.15
  -4  -1  -5   13.40    0.61
   4  -1   5   14.43    0.52
   4   1   5   13.64    0.54
  -4   1  -5   13.94    0.59
   4   1   5   14.75    0.63
  -5  -1  -5    2.35    0.31
   5  -1   5    1.83    0.23
  -5   1  -5    1.92    0.28
   5   1   5    2.12    0.25
  -6  -1  -5   18.49    0.82
   6  -1   5   18.43    0.70
  -6   1  -5   17.64    0.79
   6   1   5   17.69    0.71
  -7  -1  -5    2.19    0.36
   7  -1   5    1.44    0.25
   7   1   5    1.99    0.29
  -7   1  -5    1.54    0.31
   8  -1   5    2.80    0.36
  -8  -1  -5    2.50    0.40
   8   1   5    2.82    0.36
  -8   1  -5    2.98    0.43
  -9  -1  -5    1.07    0.31
   9  -1   5    0.66    0.25
  -9   1  -5    0.55    0.27
   9   1   5    0.69    0.23
  10  -1   5    0.15    0.21
 -10   1  -5    0.00    0.21
  10   1   5    0.14    0.19
  11  -1   5    2.07    0.38
  11   1   5    1.45    0.34
  12  -1   5    4.23    0.55
  12   1   5    4.65    0.57
  13  -1   5    1.67    0.40
  13   1   5    1.11    0.37
  14  -1   5    0.21    0.29
  14   1   5    0.01    0.25
  15  -2  -5   -0.14    0.26
  14  -2  -5    0.30    0.28
  13  -2  -5    1.64    0.38
  13   2  -5    1.26    0.35
  12  -2  -5    1.36    0.34
  12   2  -5    1.95    0.37
  11  -2  -5    2.61    0.42
 -11   2   5    2.93    0.30
  11   2  -5    2.91    0.41
  10  -2  -5    1.98    0.35
 -10   2   5    1.80    0.23
  10   2  -5    1.47    0.28
   9  -2  -5    0.05    0.17
   9   2  -5    0.65    0.20
   9   2  -5    0.31    0.20
  -9   2   5    0.49    0.22
  -9   2   5    0.31    0.15
   8  -2  -5    1.65    0.33
   8  -2  -5    2.13    0.32
  -8   2   5    1.25    0.27
  -8   2   5    1.20    0.29
   8   2  -5    1.84    0.31
   8   2  -5    1.74    0.25
  -8   2   5    1.72    0.21
   7  -2  -5    5.70    0.42
  -7  -2   5    5.55    0.34
   7  -2  -5    6.28    0.56
  -7   2   5    5.79    0.42
  -7   2   5    4.69    0.47
   7   2  -5    6.20    0.36
   7   2  -5    5.73    0.41
  -7   2   5    5.39    0.30
   6  -2  -5    5.13    0.35
  -6  -2   5    5.30    0.31
   6   2  -5    5.27    0.37
  -6   2   5    5.33    0.46
   6   2  -5    5.41    0.32
  -6   2   5    5.08    0.36
  -6   2   5    5.10    0.29
  -5  -2   5    6.58    0.30
   5  -2  -5    5.60    0.37
   5  -2  -5    5.77    0.28
  -5   2   5    6.11    0.38
   5   2  -5    6.06    0.34
   5   2  -5    6.24    0.30
  -5   2   5    6.32    0.31
   4  -2  -5   46.25    1.22
  -4  -2   5   47.38    1.07
   4  -2  -5   48.04    1.08
   4   2  -5   47.42    1.16
  -4   2   5   48.57    1.33
   4   2  -5   46.64    1.08
  -4   2   5   48.63    1.25
  -4   2   5   47.16    1.10
  -3  -2   5  116.64    2.33
   3  -2  -5  116.42    2.51
   3  -2  -5  114.33    2.36
   3   2  -5  115.83    2.22
   3   2  -5  116.25    2.33
   3   2  -5  115.93    2.41
  -3   2   5  118.28    2.52
  -3   2   5  114.97    2.52
  -3   2   5  115.00    2.38
   2  -2  -5    0.66    0.13
  -2  -2   5    0.69    0.07
  -2  -2   5    0.66    0.06
   2   2  -5    0.64    0.07
  -2   2   5    0.50    0.13
  -2   2   5    0.54    0.14
  -2   2   5    0.79    0.14
   2   2  -5    0.71    0.07
   1  -2  -5   11.98    0.42
  -1   2   5   10.99    0.44
  -1   2   5   12.07    0.44
  -1   2   5   11.01    0.44
  -1   2   5   11.40    0.48
   0  -2   5   12.32    0.30
   0  -2  -5   12.90    0.48
   0  -2  -5   12.15    0.51
   0   2   5   11.93    0.51
   0   2   5   11.67    0.46
   0   2   5   11.41    0.46
   0   2  -5   12.12    0.31
   0   2  -5   12.63    0.31
  -1  -2  -5   37.05    1.07
   1  -2   5   37.24    0.84
   1   2   5   36.70    0.99
  -1   2  -5   37.78    0.89
  -1   2  -5   39.65    0.85
   1   2   5   38.05    1.07
   2  -2   5   13.45    0.42
  -2  -2  -5   13.28    0.58
  -2   2  -5   14.11    0.43
   2   2   5   12.71    0.50
  -2   2  -5   13.55    0.47
   2   2   5   14.60    0.57
   3  -2   5    0.24    0.11
  -3  -2  -5    0.06    0.12
   3   2   5    0.16    0.13
  -3   2  -5    0.24    0.12
   3   2   5    0.18    0.12
  -4  -2  -5    0.27    0.16
   4  -2   5    0.06    0.11
   4   2   5    0.40    0.16
  -4   2  -5    0.31    0.14
   4   2   5    0.37    0.15
   5  -2   5   25.73    0.82
  -5  -2  -5   27.20    1.00
  -5   2  -5   27.07    0.93
   5   2   5   25.34    0.85
   5   2   5   26.61    0.97
  -6  -2  -5    0.35    0.19
   6  -2   5    0.14    0.14
  -6   2  -5    0.16    0.15
   6   2   5    0.49    0.18
   6   2   5    0.08    0.15
  -7  -2  -5    1.07    0.27
   7  -2   5    0.85    0.21
  -7   2  -5    1.27    0.28
   7   2   5    1.11    0.24
  -8  -2  -5    6.15    0.61
   8  -2   5    5.57    0.49
   8   2   5    6.18    0.53
  -8   2  -5    6.05    0.60
   9  -2   5    0.21    0.20
   9   2   5    0.28    0.20
  -9   2  -5   -0.06    0.19
  10  -2   5   -0.05    0.18
 -10   2  -5    0.02    0.23
  10   2   5   -0.16    0.16
  11  -2   5   -0.12    0.19
  11   2   5    0.21    0.23
  12  -2   5    0.07    0.21
  12   2   5   -0.07    0.23
  13  -2   5    0.68    0.32
  13   2   5    0.35    0.29
  14  -2   5    0.39    0.30
  14   2   5    0.31    0.32
  15  -3  -5   -0.35    0.25
 -15   3   5   -0.20    0.24
  14  -3  -5   -0.21    0.22
 -14   3   5   -0.12    0.26
  13  -3  -5    0.52    0.30
 -13   3   5    0.51    0.28
  12  -3  -5    1.30    0.36
  12   3  -5    1.83    0.35
 -12   3   5    2.33    0.31
 -12   3   5    2.07    0.41
  11  -3  -5    0.23    0.23
 -11   3   5    0.35    0.18
 -11   3   5    0.40    0.24
  11   3  -5    0.75    0.24
  10  -3  -5    0.39    0.23
 -10   3   5    0.35    0.18
 -10   3   5    0.11    0.19
  10   3  -5    0.05    0.16
   9  -3  -5    0.41    0.21
   9   3  -5    0.48    0.18
   9   3  -5    0.48    0.21
  -9   3   5    0.53    0.18
  -9   3   5    0.52    0.24
  -8  -3   5    7.29    0.43
   8  -3  -5    7.35    0.49
   8   3  -5    7.40    0.50
  -8   3   5    7.08    0.39
  -8   3   5    7.16    0.49
   8   3  -5    6.59    0.40
  -8   3   5    4.26    0.50
   7  -3  -5    0.50    0.19
  -7  -3   5    0.34    0.13
  -7   3   5    0.40    0.19
  -7   3   5    0.44    0.16
   7   3  -5    0.31    0.16
  -7   3   5    0.00    0.11
   7   3  -5    0.33    0.14
  -6  -3   5   -0.01    0.09
   6  -3  -5    0.19    0.14
   6   3  -5    0.00    0.11
  -6   3   5    0.01    0.08
  -6   3   5    0.09    0.12
   6   3  -5   -0.07    0.08
  -6   3   5   -0.10    0.13
   5  -3  -5    5.13    0.41
  -5  -3   5    4.12    0.24
  -5   3   5    4.00    0.38
  -5   3   5    4.73    0.30
   5   3  -5    4.37    0.25
   5   3  -5    3.78    0.31
  -4  -3   5    5.71    0.24
   4  -3  -5    7.97    0.42
  -4   3   5    7.13    0.36
  -4   3   5    6.59    0.39
   4   3  -5    7.32    0.24
   4   3  -5    7.17    0.32
   4   3  -5    7.34    0.27
  -3  -3   5    0.43    0.07
   3  -3  -5    0.56    0.16
  -3   3   5    0.50    0.14
   3   3  -5    0.51    0.09
  -3   3   5    0.55    0.16
   3   3  -5    0.66    0.10
   3   3  -5    0.70    0.08
   2   3  -5   12.88    0.39
  -2   3   5   11.79    0.51
  -2   3   5   12.97    0.50
  -1   3   5    3.65    0.34
  -1   3   5    3.24    0.29
  -1   3   5    3.53    0.30
   0   3   5    1.56    0.20
   0   3   5    1.26    0.22
   0   3   5    1.72    0.24
   0   3  -5    1.79    0.09
   1  -3   5    6.91    0.24
  -1  -3  -5    7.29    0.43
   1   3   5    6.78    0.42
   1   3   5    7.04    0.38
   1   3   5    7.35    0.41
  -1   3  -5    7.02    0.28
  -1   3  -5    6.82    0.24
  -2  -3  -5    5.02    0.42
   2  -3   5    5.11    0.24
   2   3   5    5.62    0.34
  -2   3  -5    4.69    0.27
   2   3   5    5.73    0.38
  -3  -3  -5   14.03    0.64
   3  -3   5   14.02    0.47
   3   3   5   13.47    0.56
   3   3   5   15.06    0.66
  -3   3  -5   13.44    0.53
  -4  -3  -5    4.87    0.45
   4  -3   5    5.11    0.30
   4   3   5    4.52    0.44
   4   3   5    4.23    0.37
  -4   3  -5    4.58    0.38
  -5  -3  -5    0.06    0.16
   5  -3   5   -0.21    0.09
   5   3   5   -0.03    0.13
   5   3   5    0.02    0.14
  -5   3  -5    0.04    0.14
   6  -3   5    0.06    0.13
  -6  -3  -5    0.16    0.19
   6   3   5    0.00    0.16
  -6   3  -5    0.07    0.14
   6   3   5    0.03    0.13
   7  -3   5    0.36    0.18
  -7  -3  -5    0.54    0.24
   7   3   5    0.41    0.18
   7   3   5    0.96    0.27
  -7   3  -5    0.82    0.24
   8  -3   5    0.62    0.23
  -8   3  -5    0.22    0.24
   8   3   5    0.32    0.20
   9  -3   5    0.39    0.22
   9   3   5    0.35    0.22
  -9   3  -5    0.76    0.31
  10  -3   5    4.50    0.49
  10   3   5    5.97    0.60
 -10   3  -5    3.96    0.59
  11  -3   5    0.76    0.28
  11   3   5    0.81    0.31
  12  -3   5    0.05    0.24
  12   3   5    0.10    0.24
  13  -3   5    0.25    0.29
  13   3   5    0.16    0.28
  14  -3   5   -0.02    0.28
  14   3   5    0.57    0.32
  14  -4  -5    0.38    0.33
 -14   4   5    0.48    0.34
  13  -4  -5    0.08    0.26
 -13   4   5    0.00    0.25
  12  -4  -5   -0.20    0.21
 -12   4   5   -0.10    0.19
 -12   4   5   -0.34    0.16
  11  -4  -5    1.43    0.36
 -11   4   5    1.37    0.27
 -11   4   5    1.21    0.33
  10  -4  -5    2.71    0.41
 -10   4   5    3.38    0.37
  10   4  -5    3.41    0.39
 -10   4   5    3.67    0.48
   9  -4  -5    2.40    0.37
  -9   4   5    2.21    0.38
   9   4  -5    2.77    0.33
   9   4  -5    2.82    0.41
  -9   4   5    2.78    0.33
   8  -4  -5    0.73    0.24
   8   4  -5    0.56    0.21
   8   4  -5    0.75    0.19
  -8   4   5    0.71    0.25
  -8   4   5    0.45    0.22
  -8   4   5    0.76    0.20
   7  -4  -5    0.17    0.18
  -7  -4   5    0.35    0.08
  -7  -4   5    0.28    0.14
   7   4  -5    0.08    0.12
  -7   4   5    0.14    0.15
   7   4  -5    0.49    0.18
  -7   4   5    0.20    0.19
  -7   4   5    0.21    0.17
  -6  -4   5   17.81    0.58
   6  -4  -5   17.44    0.75
   6   4  -5   17.60    0.68
   6   4  -5   17.66    0.58
  -6   4   5   17.05    0.64
  -6   4   5   16.34    0.73
  -6   4   5   17.64    0.83
   5  -4  -5    4.20    0.40
  -5  -4   5    4.86    0.26
   5   4  -5    4.12    0.25
   5   4  -5    4.59    0.23
  -5   4   5    4.45    0.32
  -5   4   5    3.23    0.40
  -5   4   5    4.23    0.41
   5   4  -5    4.12    0.29
   4  -4  -5    6.35    0.40
  -4   4   5    6.80    0.39
   4   4  -5    6.24    0.26
   4   4  -5    6.42    0.31
  -4   4   5    6.54    0.42
   4   4  -5    5.90    0.26
  -3  -4   5    3.16    0.14
   3   4  -5    2.94    0.15
   3   4  -5    2.77    0.20
  -3   4   5    3.10    0.33
  -3   4   5    2.98    0.29
   3   4  -5    2.79    0.18
  -2   4   5    5.10    0.35
  -2   4   5    5.22    0.35
   2   4  -5    5.55    0.27
  -1   4   5    3.40    0.32
   1   4  -5    3.31    0.23
  -1   4   5    3.74    0.38
  -1   4   5    3.26    0.31
   0   4   5    0.08    0.13
   0   4  -5    0.15    0.11
   0   4  -5    0.02    0.05
   0   4   5   -0.03    0.13
   0   4   5    0.03    0.11
   0   4  -5   -0.03    0.04
   1  -4   5    0.91    0.11
  -1   4  -5    0.87    0.11
   1   4   5    0.72    0.19
   1   4   5    0.69    0.21
  -1   4  -5    1.31    0.12
   1   4   5    0.99    0.19
   2  -4   5    6.44    0.28
  -2  -4  -5    6.63    0.45
   2   4   5    7.49    0.47
  -2   4  -5    7.22    0.35
   2   4   5    6.95    0.43
   2   4   5    6.53    0.39
  -3  -4  -5    0.02    0.15
   3  -4   5    0.08    0.10
  -3   4  -5   -0.04    0.09
   3   4   5    0.00    0.12
   3   4   5    0.14    0.14
   4  -4   5    4.93    0.31
  -4  -4  -5    4.62    0.46
   4   4   5    4.23    0.44
   4   4   5    3.77    0.37
  -4   4  -5    4.40    0.39
  -5  -4  -5    0.07    0.16
   5  -4   5   -0.06    0.11
   5   4   5   -0.02    0.13
  -5   4  -5   -0.04    0.14
   5   4   5    0.30    0.18
  -6  -4  -5    5.24    0.54
   6  -4   5    5.31    0.37
   6   4   5    5.13    0.53
  -6   4  -5    4.47    0.46
   6   4   5    4.90    0.44
   7  -4   5    0.07    0.16
  -7  -4  -5    0.00    0.14
  -7   4  -5    0.23    0.23
   7   4   5    0.33    0.19
   8  -4   5   -0.28    0.16
   8   4   5    0.26    0.21
  -8   4  -5    0.21    0.23
   9  -4   5    0.67    0.25
  -9   4  -5    1.34    0.38
   9   4   5    0.83    0.30
  10  -4   5    1.26    0.31
 -10   4  -5    1.74    0.43
  10   4   5    1.09    0.31
  11  -4   5    1.52    0.35
  11   4   5    1.13    0.34
  12  -4   5    0.28    0.27
  12   4   5    0.55    0.29
  13  -4   5    0.10    0.26
  13   4   5   -0.11    0.26
  14  -4   5    0.24    0.27
  14   4   5    0.01    0.29
  14  -5  -5    0.06    0.32
 -14   5   5    0.34    0.32
  13  -5  -5    0.07    0.27
 -13   5   5   -0.02    0.24
  12  -5  -5    0.00    0.26
 -12   5   5    0.91    0.32
 -12   5   5    0.56    0.25
  11  -5  -5   -0.16    0.21
 -11   5   5   -0.01    0.21
 -11   5   5   -0.01    0.19
  10  -5  -5    1.06    0.31
 -10   5   5    0.74    0.27
 -10   5   5    0.72    0.25
   9  -5  -5   -0.09    0.17
  -9   5   5   -0.10    0.17
   9   5  -5    0.06    0.19
  -9   5   5    0.00    0.18
   8  -5  -5    0.07    0.20
   8   5  -5    0.04    0.13
   8   5  -5   -0.15    0.14
  -8   5   5    0.01    0.19
  -8   5   5    0.03    0.18
   7  -5  -5    2.87    0.38
  -7   5   5    2.92    0.35
  -7   5   5    3.89    0.50
  -7   5   5    2.31    0.36
   7   5  -5    3.51    0.32
   7   5  -5    2.95    0.35
  -6  -5   5    1.36    0.16
  -6  -5   5    1.08    0.18
   6  -5  -5    1.15    0.25
   6   5  -5    1.62    0.20
  -6   5   5    1.42    0.34
  -6   5   5    1.21    0.26
   6   5  -5    1.46    0.19
  -6   5   5    1.71    0.27
   6   5  -5    1.54    0.25
   5  -5  -5   17.75    0.76
  -5  -5   5   17.84    0.54
  -5   5   5   16.80    0.75
   5   5  -5   17.48    0.54
   5   5  -5   17.95    0.56
  -5   5   5   16.72    0.68
   5   5  -5   17.17    0.63
  -5   5   5   17.54    0.84
   4  -5  -5    1.07    0.23
  -4  -5   5    0.94    0.12
  -4   5   5    0.99    0.23
   4   5  -5    1.12    0.16
   4   5  -5    0.78    0.15
  -4   5   5    1.47    0.25
   4   5  -5    1.06    0.13
  -3  -5   5    2.10    0.14
   3   5  -5    2.46    0.20
   3   5  -5    2.22    0.14
   3   5  -5    2.40    0.22
  -3   5   5    2.70    0.32
  -3   5   5    2.55    0.31
  -2   5   5    2.42    0.31
   2   5  -5    2.19    0.13
  -2   5   5    1.97    0.28
   2   5  -5    2.20    0.12
   2   5  -5    2.12    0.22
   1   5  -5   14.70    0.52
  -1   5   5   13.96    0.61
   1   5  -5   14.84    0.37
  -1   5   5   14.32    0.63
   1   5  -5   14.61    0.37
  -1   5   5   15.48    0.71
   0   5   5    0.49    0.19
   0   5  -5    0.29    0.08
   0   5  -5    0.32    0.14
   0   5   5    0.18    0.17
   0   5   5    0.41    0.16
   0   5  -5    0.41    0.08
   1   5   5    0.57    0.18
  -1   5  -5    0.26    0.14
  -1   5  -5    0.50    0.10
   1   5   5    0.56    0.20
   1   5   5    0.66    0.20
   2  -5   5    1.54    0.17
  -2   5  -5    1.75    0.24
  -2   5  -5    1.61    0.17
   2   5   5    1.54    0.25
   2   5   5    0.98    0.24
   2   5   5    1.64    0.29
  -2   5  -5    1.72    0.21
   3  -5   5    1.78    0.20
  -3  -5  -5    1.37    0.28
  -3   5  -5    1.95    0.25
   3   5   5    1.24    0.23
  -3   5  -5    1.72    0.25
   3   5   5    1.83    0.31
  -3   5  -5    1.88    0.21
   4  -5   5    4.68    0.30
  -4  -5  -5    5.45    0.52
   4   5   5    4.16    0.47
  -4   5  -5    4.69    0.42
   4   5   5    4.28    0.41
  -5  -5  -5    1.31    0.30
   5  -5   5    0.84    0.19
  -5   5  -5    1.42    0.28
   5   5   5    1.88    0.35
   5   5   5    1.01    0.24
   6  -5   5    0.32    0.17
   6   5   5    0.85    0.22
  -6   5  -5    1.04    0.28
   7  -5   5    2.68    0.34
  -7   5  -5    3.03    0.44
   7   5   5    3.19    0.41
   8  -5   5    5.05    0.48
  -8   5  -5    6.07    0.63
   8   5   5    5.44    0.54
   9  -5   5    0.44    0.23
   9   5   5   -0.02    0.19
  -9   5  -5    0.09    0.26
  10  -5   5   -0.16    0.19
  10   5   5    0.46    0.27
 -10   5  -5   -0.06    0.29
  11  -5   5    1.33    0.34
  11   5   5    2.28    0.44
  12  -5   5    0.73    0.31
  12   5   5    0.67    0.32
  13  -5   5    0.18    0.26
 -13   5  -5   -0.22    0.23
  13   5   5    0.09    0.24
  13  -6  -5   -0.12    0.27
 -13   6   5    0.39    0.32
  12  -6  -5   -0.05    0.25
 -12   6   5    0.21    0.25
 -12   6   5    0.28    0.25
  11  -6  -5    0.19    0.26
 -11   6   5   -0.21    0.19
 -11   6   5    0.47    0.25
  10  -6  -5    0.10    0.24
 -10   6   5    0.06    0.21
 -10   6   5    0.23    0.22
   9  -6  -5    0.88    0.30
  -9   6   5    1.09    0.28
  -9   6   5    1.12    0.31
   9   6  -5    0.57    0.25
   8  -6  -5    0.75    0.27
   8   6  -5    0.90    0.26
  -8   6   5    0.64    0.26
  -8   6   5    0.76    0.25
   7  -6  -5    2.17    0.37
  -7   6   5    2.37    0.34
  -7   6   5    1.58    0.32
   7   6  -5    2.07    0.32
  -7   6   5    2.20    0.41
   6  -6  -5    1.95    0.35
  -6   6   5    1.72    0.34
  -6   6   5    1.89    0.34
   6   6  -5    1.46    0.20
   6   6  -5    1.92    0.24
   6   6  -5    1.95    0.29
  -6   6   5    1.82    0.30
   5  -6  -5    4.32    0.46
  -5  -6   5    3.80    0.26
   5   6  -5    3.85    0.26
   5   6  -5    4.36    0.37
  -5   6   5    4.82    0.48
   5   6  -5    4.52    0.31
  -5   6   5    3.90    0.41
  -4  -6   5   -0.01    0.08
  -4   6   5   -0.05    0.14
   4   6  -5   -0.08    0.07
   4   6  -5    0.00    0.12
   4   6  -5    0.39    0.12
  -4   6   5    0.14    0.18
  -3  -6   5    0.46    0.10
  -3   6   5    0.50    0.20
   3   6  -5    0.56    0.16
   3   6  -5    0.45    0.09
  -3   6   5    0.06    0.16
   3   6  -5    0.60    0.14
  -2   6   5   12.12    0.60
   2   6  -5   11.77    0.36
  -2   6   5   12.00    0.60
   2   6  -5   11.14    0.49
   1   6  -5   -0.13    0.11
   1   6  -5   -0.03    0.06
  -1   6   5   -0.04    0.15
  -1   6   5   -0.03    0.16
  -1   6   5   -0.11    0.12
   0   6  -5    5.27    0.24
   0   6   5    4.62    0.43
   0   6   5    4.77    0.45
   0   6  -5    4.51    0.37
   0   6   5    4.07    0.46
   1   6   5    0.11    0.17
  -1   6  -5   -0.11    0.07
   1   6   5   -0.04    0.16
  -1   6  -5   -0.08    0.12
   1   6   5   -0.09    0.12
   2  -6   5    3.50    0.24
  -2   6  -5    3.88    0.34
  -2   6  -5    3.43    0.24
   2   6   5    2.87    0.34
   2   6   5    3.77    0.42
   2   6   5    3.72    0.45
  -2   6  -5    3.14    0.33
   3  -6   5    1.08    0.19
   3   6   5    1.32    0.30
  -3   6  -5    0.89    0.22
   3   6   5    1.15    0.28
   3   6   5    0.93    0.23
  -3   6  -5    1.45    0.25
  -3   6  -5    1.34    0.19
   4  -6   5    7.69    0.40
   4   6   5    8.49    0.52
  -4   6  -5    6.20    0.46
  -4   6  -5    7.31    0.46
  -4   6  -5    6.82    0.40
   5  -6   5    0.27    0.16
  -5   6  -5    0.20    0.14
   5   6   5    0.11    0.17
  -5   6  -5    0.03    0.17
  -5   6  -5    0.12    0.18
   6  -6   5    1.73    0.28
  -6   6  -5    1.43    0.29
   6   6   5    1.99    0.34
  -6   6  -5    2.32    0.39
   7  -6   5    0.50    0.22
  -7   6  -5    0.24    0.23
   7   6   5    0.76    0.25
  -7   6  -5    0.34    0.22
   8  -6   5    0.78    0.25
  -8   6  -5    0.71    0.25
  -8   6  -5    0.76    0.33
   8   6   5    0.77    0.27
   9  -6   5    0.04    0.20
   9   6   5    0.07    0.21
  -9   6  -5    0.07    0.27
  -9   6  -5   -0.17    0.17
  10  -6   5    0.44    0.25
  10   6   5    0.17    0.23
 -10   6  -5    0.35    0.26
 -10   6  -5    0.11    0.29
  11  -6   5    0.53    0.28
 -11   6  -5    0.85    0.30
  11   6   5    0.62    0.29
  12  -6   5   -0.07    0.23
 -12   6  -5    0.05    0.25
  12   6   5   -0.03    0.26
  13  -7  -5    1.07    0.41
 -13   7   5    0.71    0.38
 -13   7   5    0.43    0.30
  12  -7  -5   -0.05    0.27
 -12   7   5   -0.03    0.27
 -12   7   5   -0.20    0.24
  11  -7  -5    0.30    0.28
 -11   7   5   -0.33    0.18
  10  -7  -5   -0.07    0.24
 -10   7   5    0.58    0.28
 -10   7   5    0.03    0.24
   9  -7  -5   -0.01    0.21
  -9   7   5   -0.11    0.20
  -9   7   5    0.06    0.22
   8  -7  -5    0.58    0.26
  -8   7   5    1.09    0.32
  -8   7   5    0.86    0.27
   8   7  -5    1.46    0.31
   7  -7  -5   -0.07    0.20
   7   7  -5   -0.03    0.16
  -7   7   5    0.09    0.20
  -7   7   5   -0.18    0.20
   7   7  -5    0.19    0.15
   6  -7  -5    0.24    0.21
   6   7  -5    0.03    0.16
  -6   7   5   -0.01    0.19
  -6   7   5    0.03    0.19
   6   7  -5    0.18    0.17
  -6   7   5   -0.11    0.20
  -5   7   5    0.19    0.21
   5   7  -5    0.28    0.17
   5   7  -5    0.10    0.14
  -5   7   5   -0.05    0.18
   4   7  -5    0.48    0.18
   4   7  -5    0.37    0.16
  -4   7   5    0.29    0.23
  -4   7   5    0.46    0.22
  -3  -7   5    0.08    0.10
   3   7  -5    0.09    0.15
   3   7  -5    0.37    0.14
  -3   7   5   -0.11    0.18
  -3   7   5   -0.18    0.14
  -2   7   5   -0.02    0.15
   2   7  -5    0.44    0.17
   2   7  -5    0.31    0.10
  -2   7   5    0.56    0.22
   1   7  -5    1.20    0.22
   1   7  -5    1.12    0.14
  -1   7   5    1.05    0.26
  -1   7   5    1.06    0.26
   0   7  -5    0.28    0.16
   0   7   5    0.19    0.18
   0   7   5    0.06    0.16
   0   7  -5    0.12    0.08
   0   7   5    0.00    0.19
  -1   7  -5    4.83    0.28
  -1   7  -5    4.14    0.39
   1   7   5    3.96    0.43
   1   7   5    5.34    0.50
   2   7   5    6.25    0.45
  -2   7  -5    6.68    0.44
  -2   7  -5    5.65    0.33
   2   7   5    6.11    0.56
   3  -7   5    1.78    0.23
  -3   7  -5    1.58    0.29
   3   7   5    1.91    0.36
   3   7   5    2.05    0.32
  -3   7  -5    2.14    0.25
  -3   7  -5    2.25    0.31
   4  -7   5    3.65    0.34
  -4   7  -5    3.94    0.43
  -4   7  -5    4.42    0.37
   4   7   5    2.95    0.39
  -4   7  -5    3.63    0.40
   4   7   5    2.88    0.41
   5  -7   5    0.90    0.22
   5   7   5    0.56    0.24
  -5   7  -5    0.38    0.23
  -5   7  -5    0.95    0.22
  -5   7  -5    0.72    0.24
   6  -7   5    0.75    0.24
  -6   7  -5    1.47    0.32
  -6   7  -5    1.59    0.32
   6   7   5    1.86    0.35
   7  -7   5    0.51    0.22
   7   7   5    0.39    0.22
  -7   7  -5    0.07    0.22
  -7   7  -5    0.28    0.21
   8  -7   5    0.40    0.21
  -8   7  -5    0.65    0.26
   8   7   5    0.81    0.28
  -8   7  -5    0.66    0.32
   9  -7   5    2.48    0.39
  -9   7  -5    2.68    0.43
  -9   7  -5    2.56    0.50
   9   7   5    1.75    0.38
  10  -7   5    0.17    0.24
 -10   7  -5    0.18    0.34
 -10   7  -5    0.26    0.24
  10   7   5    0.24    0.27
  11  -7   5    0.30    0.27
 -11   7  -5    1.51    0.36
  11   7   5    0.31    0.28
  12  -7   5    0.22    0.28
  12   7   5   -0.31    0.24
 -12   7  -5    0.17    0.25
  12  -8  -5   -0.18    0.27
 -12   8   5   -0.09    0.29
 -12   8   5    0.21    0.28
  11  -8  -5   -0.33    0.22
 -11   8   5   -0.16    0.24
 -11   8   5   -0.17    0.23
  10  -8  -5    0.02    0.24
 -10   8   5    0.15    0.24
 -10   8   5   -0.22    0.22
   9  -8  -5    0.12    0.23
  -9   8   5   -0.13    0.24
  -9   8   5    0.11    0.23
   8  -8  -5   -0.14    0.20
  -8   8   5   -0.07    0.20
  -8   8   5   -0.06    0.23
  -7   8   5   -0.14    0.20
   7   8  -5    0.74    0.24
  -7   8   5    0.56    0.28
  -6   8   5    0.31    0.26
   6   8  -5    0.40    0.21
  -6   8   5    0.43    0.25
   6   8  -5    0.38    0.21
   5   8  -5    1.90    0.30
  -5   8   5    1.64    0.36
   5   8  -5    1.95    0.30
  -5   8   5    1.44    0.33
  -4   8   5    0.25    0.22
  -4   8   5    0.04    0.21
   4   8  -5    0.18    0.19
   4   8  -5    0.06    0.14
  -3   8   5    2.41    0.38
   3   8  -5    1.81    0.27
  -3   8   5    1.94    0.36
   3   8  -5    2.30    0.32
   2   8  -5    0.28    0.19
   2   8  -5    0.37    0.16
  -2   8   5    0.28    0.23
  -2   8   5    0.50    0.24
  -1   8   5   -0.10    0.19
   1   8  -5    0.21    0.18
  -1   8   5   -0.09    0.16
   0   8   5    1.60    0.30
   0   8  -5    1.63    0.29
   0   8   5    1.60    0.34
   1   8   5    0.85    0.30
  -1   8  -5    0.70    0.24
   1   8   5    1.50    0.30
  -2   8  -5    0.93    0.24
   2   8   5    0.80    0.28
   2   8   5    0.43    0.22
   3   8   5    0.30    0.20
   3   8   5    0.58    0.27
  -3   8  -5    0.41    0.22
  -3   8  -5    0.85    0.24
   4  -8   5    1.84    0.28
   4   8   5    1.84    0.37
  -4   8  -5    1.45    0.31
   4   8   5    1.64    0.33
  -4   8  -5    1.47    0.31
   5  -8   5    1.11    0.24
   5   8   5    1.28    0.31
  -5   8  -5    1.28    0.32
  -5   8  -5    1.79    0.35
   6  -8   5   -0.19    0.15
  -6   8  -5    0.07    0.22
  -6   8  -5   -0.22    0.16
   6   8   5    0.08    0.18
   7  -8   5    0.02    0.17
  -7   8  -5   -0.22    0.23
  -7   8  -5    0.02    0.19
   7   8   5   -0.02    0.17
   8  -8   5    0.06    0.21
  -8   8  -5    0.06    0.26
   8   8   5   -0.19    0.19
  -8   8  -5   -0.20    0.17
   9  -8   5    1.00    0.30
   9   8   5    0.46    0.28
  -9   8  -5    1.21    0.32
  -9   8  -5    0.70    0.38
  10  -8   5    1.05    0.31
 -10   8  -5    0.33    0.26
  10   8   5    0.48    0.30
  11  -8   5    0.68    0.32
  11   8   5    0.22    0.33
 -11   8  -5   -0.11    0.26
  10  -9  -5    0.41    0.31
 -10   9   5   -0.05    0.27
 -10   9   5    0.41    0.31
   9  -9  -5    0.02    0.25
  -9   9   5   -0.09    0.23
  -9   9   5    0.12    0.27
  -8   9   5    0.45    0.29
  -8   9   5    0.05    0.26
  -7   9   5    0.17    0.25
  -7   9   5    0.06    0.24
   6   9  -5    0.49    0.25
  -6   9   5    0.73    0.30
  -6   9   5    0.67    0.30
   6   9  -5    0.77    0.26
   5   9  -5    1.04    0.28
  -5   9   5    1.74    0.38
  -5   9   5    1.53    0.37
   5   9  -5    1.28    0.28
  -4   9   5   -0.16    0.22
   4   9  -5    0.08    0.17
  -4   9   5    0.18    0.24
   4   9  -5    0.16    0.21
   3   9  -5    0.43    0.24
  -3   9   5    1.05    0.32
  -3   9   5    1.12    0.30
   3   9  -5    0.43    0.20
  -2   9   5    5.85    0.61
   2   9  -5    5.97    0.51
  -2   9   5    5.33    0.57
   2   9  -5    5.34    0.47
  -1   9   5    2.27    0.39
  -1   9   5    2.94    0.45
   1   9  -5    3.56    0.42
   0   9   5    0.77    0.29
   0   9  -5    1.56    0.31
   0   9   5    0.91    0.27
   1   9   5    0.47    0.29
   1   9   5    0.80    0.27
  -1   9  -5    0.72    0.24
   2   9   5    1.25    0.36
   2   9   5    1.43    0.32
  -2   9  -5    1.31    0.30
  -3   9  -5    0.43    0.21
   3   9   5    0.50    0.29
   3   9   5    0.27    0.22
  -3   9  -5    0.43    0.22
  -4   9  -5    0.72    0.26
   4   9   5    1.11    0.29
  -4   9  -5    1.47    0.33
   4   9   5    0.37    0.28
   5   9   5    0.25    0.23
  -5   9  -5    0.07    0.23
  -5   9  -5    0.29    0.23
   6  -9   5    0.31    0.21
  -6   9  -5    0.01    0.20
  -6   9  -5    0.43    0.29
   6   9   5    0.18    0.23
   7  -9   5    0.12    0.20
  -7   9  -5    0.17    0.24
  -7   9  -5    0.46    0.31
   7   9   5    0.27    0.23
   8  -9   5    0.93    0.29
  -8   9  -5    0.63    0.35
  -8   9  -5   -0.20    0.22
   8   9   5    0.27    0.25
   9  -9   5    0.64    0.28
  -9   9  -5    0.31    0.30
  -9   9  -5    0.29    0.31
   9   9   5    0.12    0.26
  10  -9   5    0.06    0.25
  -9  10   5   -0.12    0.29
  -9  10   5    0.29    0.33
  -8  10   5   -0.28    0.26
  -8  10   5   -0.11    0.24
  -7  10   5   -0.07    0.28
  -7  10   5   -0.02    0.25
  -6  10   5    2.03    0.42
  -6  10   5    1.46    0.38
  -5  10   5    0.41    0.28
   5  10  -5    0.62    0.27
   5  10  -5    0.00    0.19
  -5  10   5    0.18    0.28
  -4  10   5    1.07    0.35
   4  10  -5    1.25    0.30
   4  10  -5    1.17    0.30
  -4  10   5    1.24    0.36
   3  10  -5    0.23    0.20
   3  10  -5   -0.01    0.20
  -3  10   5   -0.19    0.22
  -3  10   5    0.07    0.24
   2  10  -5    1.48    0.29
   2  10  -5    0.62    0.26
  -2  10   5    1.17    0.33
  -2  10   5    1.12    0.34
  -1  10   5    0.19    0.23
   1  10  -5    0.13    0.21
  -1  10   5   -0.32    0.22
   0  10  -5    1.41    0.32
   0  10   5    1.55    0.38
   0  10   5    1.07    0.30
   1  10   5   -0.27    0.13
   1  10   5    0.05    0.27
  -1  10  -5    0.21    0.22
  -2  10  -5    0.31    0.24
   2  10   5   -0.19    0.16
   2  10   5    0.46    0.29
   3  10   5    0.77    0.29
  -3  10  -5    0.75    0.30
  -3  10  -5    1.23    0.31
   3  10   5    1.09    0.36
  -4  10  -5    0.04    0.24
   4  10   5    0.10    0.21
  -4  10  -5    0.22    0.22
   4  10   5   -0.09    0.25
   5  10   5   -0.04    0.21
  -5  10  -5   -0.10    0.19
  -5  10  -5   -0.23    0.21
  -6  10  -5    0.42    0.30
  -6  10  -5    0.18    0.24
   6  10   5    0.38    0.28
   7 -10   5   -0.13    0.21
  -7  10  -5    0.04    0.23
  -7  10  -5    0.57    0.35
   8 -10   5    0.45    0.26
  -8  10  -5    0.30    0.27
  -8  10  -5    0.17    0.32
  -7  11   5   -0.32    0.26
  -7  11   5   -0.03    0.28
  -6  11   5    0.22    0.29
  -6  11   5    0.45    0.34
  -5  11   5   -0.01    0.25
  -5  11   5   -0.21    0.28
  -4  11   5   -0.37    0.27
   4  11  -5   -0.04    0.24
  -4  11   5    0.00    0.25
  -3  11   5   -0.13    0.23
  -3  11   5   -0.08    0.26
   3  11  -5    0.17    0.24
   2  11  -5    0.08    0.24
  -2  11   5    0.40    0.31
  -2  11   5    0.68    0.32
  -1  11   5    1.90    0.39
  -1  11   5    1.37    0.41
   1  11  -5    0.96    0.32
   0  11  -5   -0.11    0.21
   0  11   5   -0.13    0.21
   0  11   5    0.33    0.31
  -1  11  -5    0.18    0.26
   1  11   5    0.25    0.26
   1  11   5    0.62    0.32
   2  11   5    0.11    0.28
  -2  11  -5    0.31    0.26
   3  11   5    0.49    0.30
  -3  11  -5    0.41    0.26
  -3  11  -5    0.03    0.24
   4  11   5    0.34    0.33
  -4  11  -5    0.02    0.28
  -4  11  -5    0.05    0.24
  -5  11  -5   -0.21    0.22
  -5  11  -5   -0.16    0.26
  -6  11  -5   -0.01    0.25
  -6  11  -5    0.04    0.28
  -4  12   5   -0.17    0.33
  -3  12   5    0.08    0.32
   3  12  -5    0.40    0.28
  -2  12   5   -0.08    0.30
   2  12  -5   -0.21    0.25
  -1  12   5    0.38    0.34
   1  12  -5    0.05    0.26
   0  12  -5    0.47    0.30
   0  12   5    0.10    0.29
  -1  12  -5   -0.13    0.23
   1  12   5    0.15    0.32
  -2  12  -5    0.06    0.29
   2  12   5    0.17    0.34
  -3  12  -5    0.22    0.29
   3  12   5    0.09    0.33
  -3  12  -5    0.08    0.24
  15   0  -6   -0.16    0.26
  14   0  -6    1.16    0.35
  13   0  -6    0.12    0.23
  12   0  -6    2.39    0.40
  11   0  -6   -0.21    0.17
  10   0  -6    3.42    0.41
   9   0  -6   -0.07    0.16
   9   0  -6    0.05    0.16
  -9   0   6   -0.06    0.08
   8   0  -6    0.01    0.14
   8   0  -6    0.22    0.15
  -8   0   6    0.12    0.08
  -7   0   6    0.03    0.07
   7   0  -6   -0.09    0.12
   7   0  -6   -0.04    0.11
  -6   0   6    3.59    0.16
   6   0  -6    3.93    0.33
  -6   0   6    4.14    0.33
   6   0  -6    3.09    0.34
  -6   0   6    3.59    0.32
  -5   0   6    0.05    0.10
   5   0  -6    0.10    0.10
  -5   0   6    0.16    0.11
   5   0  -6   -0.02    0.10
  -4   0   6   11.08    0.42
   4   0  -6   10.36    0.47
   4   0  -6   10.68    0.29
   4   0  -6   10.31    0.41
  -4   0   6    9.84    0.42
  -4   0   6   10.85    0.43
  -3   0   6   -0.15    0.09
  -3   0   6    0.05    0.08
   3   0  -6   -0.03    0.08
  -3   0   6    0.02    0.08
   3   0  -6   -0.07    0.07
   2   0  -6    0.04    0.09
  -2   0   6    0.01    0.08
   2   0  -6    0.08    0.08
  -2   0   6    0.03    0.08
  -2   0   6    0.02    0.08
   1   0  -6   -0.01    0.07
  -1   0   6    0.00    0.08
  -1   0   6    0.00    0.07
   1   0  -6    0.12    0.09
   0   0   6   11.05    0.39
   0   0  -6   10.29    0.42
   0   0  -6   11.66    0.40
  -1   0  -6    0.10    0.10
   1   0   6    0.07    0.09
  -2   0  -6    9.84    0.45
   2   0   6    9.96    0.40
   3   0   6    0.04    0.10
  -3   0  -6    0.39    0.15
  -4   0  -6   12.16    0.60
   4   0   6   12.98    0.52
   5   0   6    0.16    0.13
  -5   0  -6    0.07    0.15
   6   0   6    6.44    0.42
  -6   0  -6    6.62    0.49
  -7   0  -6   -0.12    0.16
   7   0   6    0.16    0.15
  -8   0  -6    5.17    0.58
   8   0   6    4.50    0.44
   9   0   6   -0.19    0.15
  -9   0  -6    0.01    0.21
  10   0   6    1.93    0.36
  11   0   6   -0.35    0.18
  12   0   6    0.10    0.23
  13   0   6    0.24    0.26
  14   0   6    0.83    0.38
  15  -1  -6    0.15    0.32
  14  -1  -6    0.16    0.28
  14   1  -6    0.02    0.24
  13  -1  -6    1.33    0.37
  13   1  -6    1.30    0.34
  12  -1  -6    0.61    0.29
  12   1  -6    0.62    0.26
  11  -1  -6    3.23    0.44
  11   1  -6    3.30    0.43
  10  -1  -6    0.20    0.19
 -10   1   6    0.77    0.15
  10   1  -6    0.21    0.20
   9  -1  -6    1.22    0.30
   9  -1  -6    1.33    0.27
   9   1  -6    1.44    0.31
  -9   1   6    0.84    0.24
  -9   1   6    1.26    0.17
   9   1  -6    1.17    0.25
   8  -1  -6    6.28    0.44
   8  -1  -6    5.96    0.55
   8   1  -6    5.62    0.39
   8   1  -6    5.97    0.53
  -8   1   6    6.39    0.54
  -8   1   6    5.66    0.28
  -8   1   6    5.89    0.49
  -7  -1   6    8.79    0.44
   7  -1  -6    8.50    0.54
   7  -1  -6    8.05    0.47
  -7   1   6    9.12    0.53
  -7   1   6    8.40    0.33
   7   1  -6    9.57    0.53
  -7   1   6    7.78    0.46
   7   1  -6    8.36    0.43
   6  -1  -6    3.79    0.34
  -6  -1   6    3.56    0.30
   6  -1  -6    4.00    0.41
   6   1  -6    3.84    0.28
  -6   1   6    3.29    0.21
   6   1  -6    3.87    0.36
  -6   1   6    4.20    0.39
  -6   1   6    3.69    0.35
   5  -1  -6    8.24    0.42
  -5  -1   6    8.69    0.37
   5  -1  -6    8.43    0.29
  -5  -1   6    8.53    0.38
   5   1  -6    8.33    0.37
  -5   1   6    8.40    0.32
   5   1  -6    8.70    0.43
  -5   1   6    8.77    0.46
  -5   1   6    7.93    0.40
  -5   1   6    7.96    0.42
  -4  -1   6   21.41    0.61
   4  -1  -6   22.03    0.56
  -4  -1   6   21.23    0.62
   4  -1  -6   21.88    0.68
   4   1  -6   20.72    0.60
  -4   1   6   21.23    0.58
  -4   1   6   21.35    0.74
  -4   1   6   22.13    0.70
  -4   1   6   21.90    0.69
   4   1  -6   21.87    0.69
   3  -1  -6    0.63    0.12
  -3  -1   6    0.46    0.10
  -3  -1   6    0.61    0.11
   3  -1  -6    0.65    0.14
   3   1  -6    0.72    0.12
  -3   1   6    0.46    0.13
  -3   1   6    0.41    0.12
  -3   1   6    0.63    0.16
   3   1  -6    0.61    0.13
  -3   1   6    0.61    0.14
   3   1  -6    0.74    0.10
   2  -1  -6   89.10    1.84
  -2  -1   6   87.63    1.80
  -2  -1   6   86.57    1.80
  -2   1   6   86.89    1.92
  -2   1   6   86.45    1.91
   2   1  -6   86.39    1.80
  -1  -1   6    6.28    0.24
   1  -1  -6    6.41    0.32
  -1  -1   6    6.54    0.24
   1   1  -6    6.41    0.24
  -1   1   6    6.40    0.31
  -1   1   6    6.40    0.31
   1   1  -6    6.07    0.26
   0  -1  -6   43.15    1.16
   0  -1   6   43.91    0.98
   0  -1  -6   43.37    1.09
   0   1   6   44.88    1.09
   0   1  -6   43.29    1.04
   0   1  -6   44.42    0.99
  -1  -1  -6   44.08    1.20
   1  -1   6   44.09    1.02
  -1   1  -6   43.96    1.10
   1   1   6   43.87    1.11
  -1   1  -6   45.82    1.03
   2  -1   6   15.16    0.49
  -2  -1  -6   15.11    0.61
  -2   1  -6   14.69    0.54
   2   1   6   15.52    0.55
   3  -1   6    3.43    0.25
  -3  -1  -6    3.95    0.37
  -3   1  -6    4.13    0.31
   3   1   6    4.53    0.29
  -4  -1  -6    9.38    0.52
   4  -1   6    8.65    0.40
   4   1   6    7.95    0.42
  -4   1  -6    8.51    0.47
  -5  -1  -6   48.79    1.43
   5  -1   6   45.11    1.23
   5   1   6   45.37    1.27
  -5   1  -6   45.55    1.37
   6  -1   6   20.84    0.76
  -6  -1  -6   21.97    0.92
   6   1   6   22.81    0.82
  -6   1  -6   21.94    0.89
  -7  -1  -6    8.87    0.63
   7  -1   6    8.27    0.50
  -7   1  -6    9.77    0.61
   7   1   6    8.73    0.52
   8  -1   6    0.63    0.21
  -8  -1  -6    0.92    0.30
  -8   1  -6    0.28    0.23
   8   1   6    0.66    0.23
  -9  -1  -6    0.12    0.25
   9  -1   6   -0.15    0.17
   9   1   6   -0.12    0.15
  -9   1  -6    0.22    0.23
  10  -1   6    0.15    0.20
  10   1   6   -0.20    0.15
 -10   1  -6   -0.07    0.22
  11  -1   6   -0.02    0.21
  11   1   6   -0.27    0.19
  12  -1   6    0.21    0.24
  12   1   6    0.73    0.31
  13  -1   6    0.42    0.29
  13   1   6   -0.07    0.26
  14  -1   6    1.29    0.38
  14   1   6    1.32    0.40
  15  -2  -6    0.50    0.36
 -15   2   6   -0.44    0.21
  14  -2  -6    0.62    0.33
 -14   2   6    1.53    0.42
  13  -2  -6    1.23    0.35
 -13   2   6    0.61    0.31
  12  -2  -6    0.94    0.31
 -12   2   6    0.76    0.29
  12   2  -6    1.02    0.29
  11  -2  -6    1.56    0.34
 -11   2   6    1.13    0.30
  11   2  -6    1.46    0.31
  10  -2  -6    0.28    0.21
 -10   2   6    0.31    0.16
  10   2  -6    0.33    0.19
 -10   2   6   -0.14    0.15
   9  -2  -6    0.01    0.17
  -9   2   6    0.43    0.16
   9   2  -6   -0.08    0.18
  -9   2   6    0.35    0.20
   9   2  -6    0.24    0.17
  -8  -2   6    1.81    0.25
   8  -2  -6    1.58    0.29
  -8   2   6    1.76    0.30
  -8   2   6    1.85    0.21
   8   2  -6    1.56    0.29
  -8   2   6    1.78    0.34
   8   2  -6    1.21    0.22
  -7  -2   6    2.05    0.24
   7  -2  -6    1.59    0.27
  -7   2   6    1.88    0.21
   7   2  -6    2.02    0.25
   7   2  -6    1.29    0.24
  -7   2   6    2.06    0.30
  -7   2   6    1.79    0.31
   6  -2  -6    3.14    0.24
   6  -2  -6    3.03    0.33
  -6  -2   6    3.36    0.27
  -6   2   6    3.23    0.26
   6   2  -6    3.33    0.28
   6   2  -6    3.75    0.34
  -6   2   6    3.99    0.38
  -6   2   6    3.91    0.40
  -5  -2   6   73.46    1.60
   5  -2  -6   71.45    1.76
   5  -2  -6   72.03    1.56
   5   2  -6   72.03    1.60
  -5   2   6   73.50    1.79
   5   2  -6   70.61    1.71
  -5   2   6   70.14    1.87
  -5   2   6   72.10    1.59
   4  -2  -6    0.14    0.12
  -4  -2   6    0.00    0.06
  -4  -2   6    0.01    0.08
   4  -2  -6    0.19    0.09
   4   2  -6    0.15    0.09
  -4   2   6    0.04    0.12
  -4   2   6    0.10    0.11
   4   2  -6    0.06    0.07
  -4   2   6   -0.04    0.11
   3  -2  -6    0.15    0.11
  -3  -2   6    0.12    0.05
   3  -2  -6    0.04    0.09
  -3  -2   6    0.10    0.07
  -3   2   6    0.00    0.11
  -3   2   6    0.22    0.12
  -3   2   6    0.01    0.10
   3   2  -6    0.06    0.07
   3   2  -6    0.17    0.07
  -2  -2   6    5.59    0.18
   2  -2  -6    5.64    0.30
  -2  -2   6    5.50    0.18
  -2   2   6    6.17    0.33
  -2   2   6    6.43    0.34
  -2   2   6    5.72    0.33
   2   2  -6    5.55    0.20
  -1  -2   6   27.70    0.60
  -1  -2   6   28.09    0.60
  -1   2   6   28.22    0.82
   1   2  -6   27.92    0.63
  -1   2   6   30.05    0.84
   1   2  -6   28.22    0.62
  -1   2   6   30.02    0.90
  -1   2   6   28.38    0.81
   0  -2   6    1.49    0.11
   0  -2  -6    1.65    0.23
   0   2  -6    1.70    0.12
   0   2   6    1.83    0.24
   0   2   6    1.19    0.19
   0   2  -6    1.43    0.12
  -1  -2  -6    7.31    0.42
   1  -2   6    7.72    0.27
   1   2   6    6.96    0.41
  -1   2  -6    8.15    0.28
  -1   2  -6    8.00    0.32
   1   2   6    7.02    0.36
   2  -2   6    0.59    0.11
  -2  -2  -6    0.98    0.21
   2   2   6    1.01    0.20
  -2   2  -6    0.85    0.15
   2   2   6    0.73    0.16
   3  -2   6    4.77    0.27
  -3  -2  -6    5.44    0.39
  -3   2  -6    4.70    0.32
   3   2   6    4.75    0.32
   4  -2   6    0.26    0.12
  -4  -2  -6   -0.13    0.12
   4   2   6    0.15    0.12
  -4   2  -6    0.05    0.12
  -5  -2  -6    0.01    0.15
   5  -2   6    0.10    0.12
   5   2   6    0.20    0.15
  -5   2  -6    0.13    0.15
   6  -2   6    3.97    0.37
  -6  -2  -6    3.74    0.45
  -6   2  -6    4.95    0.49
   6   2   6    3.82    0.38
  -7  -2  -6   -0.22    0.15
   7  -2   6   -0.06    0.12
   7   2   6    0.03    0.14
  -7   2  -6    0.17    0.19
   8  -2   6    2.22    0.33
  -8  -2  -6    3.21    0.48
   8   2   6    2.71    0.37
  -8   2  -6    2.34    0.42
   9  -2   6   -0.06    0.15
   9   2   6    0.14    0.17
  -9   2  -6   -0.06    0.19
  10  -2   6    0.46    0.24
 -10   2  -6    0.24    0.28
  10   2   6    0.67    0.28
  11  -2   6    2.02    0.38
  11   2   6    2.21    0.43
  12  -2   6   -0.02    0.24
  12   2   6    0.13    0.24
  13  -2   6    1.31    0.38
  13   2   6    1.29    0.40
  14  -2   6   -0.21    0.26
  14   2   6    0.09    0.33
  15  -3  -6    0.47    0.33
 -15   3   6    0.07    0.30
  14  -3  -6    0.14    0.28
 -14   3   6   -0.24    0.22
  13  -3  -6    0.96    0.36
 -13   3   6    0.90    0.34
  12  -3  -6    0.73    0.30
 -12   3   6    0.22    0.28
  11  -3  -6   -0.12    0.20
 -11   3   6    0.16    0.17
  11   3  -6   -0.12    0.16
 -11   3   6   -0.26    0.18
  10  -3  -6    2.20    0.38
 -10   3   6    0.96    0.29
  10   3  -6    3.07    0.37
 -10   3   6    2.30    0.28
   9  -3  -6    1.41    0.30
   9   3  -6    0.92    0.27
  -9   3   6    1.14    0.22
  -9   3   6    1.30    0.29
   9   3  -6    0.67    0.20
   8  -3  -6    1.60    0.30
  -8  -3   6    1.40    0.23
  -8   3   6    1.30    0.21
  -8   3   6    1.61    0.30
  -8   3   6    1.32    0.31
   8   3  -6    1.19    0.27
   8   3  -6    1.25    0.21
   7  -3  -6    0.27    0.18
  -7  -3   6    0.16    0.12
  -7   3   6   -0.03    0.13
  -7   3   6    0.12    0.14
  -7   3   6    0.03    0.17
   7   3  -6   -0.09    0.10
   7   3  -6    0.06    0.13
  -6  -3   6   19.34    0.59
   6  -3  -6   17.63    0.72
  -6   3   6   17.38    0.74
   6   3  -6   17.72    0.59
  -6   3   6   17.35    0.61
  -6   3   6   17.66    0.81
   6   3  -6   17.76    0.67
   5  -3  -6    1.75    0.26
  -5  -3   6    1.75    0.17
   5   3  -6    1.81    0.18
  -5   3   6    2.26    0.25
  -5   3   6    1.48    0.27
   5   3  -6    1.77    0.22
  -5   3   6    1.88    0.27
  -4  -3   6    2.29    0.14
   4  -3  -6    2.09    0.26
  -4   3   6    2.24    0.25
  -4   3   6    2.27    0.29
  -4   3   6    2.12    0.29
   4   3  -6    2.22    0.17
   4   3  -6    2.24    0.20
   4   3  -6    1.95    0.13
  -3  -3   6   21.49    0.47
   3   3  -6   21.06    0.54
   3   3  -6   21.81    0.54
   3   3  -6   21.51    0.50
  -3   3   6   21.72    0.76
  -3   3   6   22.29    0.70
   2   3  -6    5.36    0.25
  -2   3   6    6.07    0.35
  -2   3   6    5.52    0.34
  -1   3   6    1.70    0.26
  -1   3   6    1.33    0.21
  -1   3   6    1.30    0.22
   0   3   6   46.32    1.25
   0   3   6   45.96    1.24
   0   3   6   48.64    1.36
   0   3  -6   48.17    0.96
  -1  -3  -6    1.92    0.27
   1  -3   6    2.30    0.14
  -1   3  -6    2.11    0.18
   1   3   6    2.50    0.30
  -1   3  -6    1.98    0.14
   1   3   6    2.42    0.27
   2  -3   6    1.49    0.15
  -2  -3  -6    1.42    0.26
   2   3   6    1.14    0.20
   2   3   6    1.51    0.25
  -2   3  -6    1.66    0.19
   3  -3   6   18.22    0.57
  -3  -3  -6   17.47    0.78
  -3   3  -6   19.09    0.66
   3   3   6   18.32    0.76
   3   3   6   18.03    0.69
  -4  -3  -6   11.23    0.63
   4  -3   6   11.01    0.46
   4   3   6   11.89    0.62
   4   3   6   10.35    0.53
  -4   3  -6   11.03    0.53
  -5  -3  -6   13.15    0.70
   5  -3   6   12.41    0.53
  -5   3  -6   13.82    0.66
   5   3   6   13.26    0.69
   5   3   6   12.17    0.59
   6  -3   6    1.90    0.26
  -6  -3  -6    1.55    0.32
   6   3   6    1.34    0.26
  -6   3  -6    2.06    0.33
   7  -3   6   -0.12    0.13
  -7  -3  -6   -0.14    0.19
   7   3   6    0.57    0.20
  -7   3  -6    0.03    0.20
   8  -3   6   -0.20    0.14
  -8   3  -6   -0.27    0.19
   8   3   6    0.04    0.17
   9  -3   6    0.10    0.20
   9   3   6   -0.16    0.15
  -9   3  -6   -0.08    0.22
  10  -3   6    1.76    0.34
  10   3   6    1.50    0.34
 -10   3  -6    1.52    0.42
  11  -3   6   -0.16    0.17
  11   3   6   -0.14    0.20
  12  -3   6    0.18    0.23
  12   3   6    0.02    0.25
  13  -3   6    0.42    0.30
  13   3   6   -0.12    0.26
  14  -3   6    0.35    0.33
  14   3   6    0.54    0.36
  14  -4  -6   -0.18    0.25
 -14   4   6    0.16    0.29
  13  -4  -6    0.55    0.30
 -13   4   6    0.39    0.29
  12  -4  -6    1.31    0.36
 -12   4   6    0.83    0.31
  11  -4  -6    0.13    0.24
 -11   4   6   -0.25    0.17
 -11   4   6   -0.02    0.21
  10  -4  -6    0.00    0.20
 -10   4   6   -0.10    0.18
 -10   4   6   -0.32    0.15
   9  -4  -6    2.73    0.42
  -9   4   6    4.20    0.38
   9   4  -6    4.77    0.42
   9   4  -6    3.87    0.45
  -9   4   6    4.30    0.49
   8  -4  -6    4.26    0.46
  -8   4   6    5.08    0.51
   8   4  -6    4.79    0.35
   8   4  -6    5.13    0.48
  -8   4   6    4.98    0.41
   7  -4  -6   11.95    0.65
  -7  -4   6   12.10    0.49
  -7   4   6   13.23    0.68
   7   4  -6   11.35    0.49
   7   4  -6   11.93    0.59
  -7   4   6   11.87    0.55
   6  -4  -6    0.36    0.18
  -6  -4   6    0.12    0.11
   6   4  -6    0.25    0.10
  -6   4   6    0.23    0.18
  -6   4   6    0.14    0.16
   6   4  -6    0.20    0.14
  -6   4   6    0.07    0.14
   5  -4  -6    3.88    0.39
   5   4  -6    3.87    0.21
  -5   4   6    3.99    0.41
   5   4  -6    4.67    0.30
  -5   4   6    4.12    0.44
   5   4  -6    4.24    0.23
  -5   4   6    4.24    0.35
  -4  -4   6    0.28    0.07
   4  -4  -6    0.20    0.15
  -4   4   6    0.44    0.18
   4   4  -6    0.35    0.08
  -4   4   6    0.42    0.17
   4   4  -6    0.33    0.09
   4   4  -6    0.17    0.09
  -3   4   6   22.31    0.81
  -3   4   6   22.78    0.77
   3   4  -6   22.87    0.61
   3   4  -6   22.41    0.56
   2   4  -6   35.77    0.88
  -2   4   6   36.87    1.04
  -2   4   6   33.91    1.06
  -1   4   6    6.10    0.43
  -1   4   6    4.40    0.38
  -1   4   6    4.93    0.36
   1   4  -6    4.66    0.28
   0   4   6    3.26    0.33
   0   4   6    3.08    0.34
   0   4   6    2.61    0.34
   1  -4   6    3.82    0.17
  -1   4  -6    3.46    0.22
  -1   4  -6    4.00    0.19
   1   4   6    3.99    0.42
   1   4   6    3.44    0.34
   1   4   6    4.02    0.38
   2  -4   6   13.41    0.43
  -2  -4  -6   13.61    0.68
   2   4   6   12.54    0.58
   2   4   6   13.59    0.68
  -2   4  -6   13.48    0.50
   3  -4   6    0.99    0.16
  -3  -4  -6    0.96    0.24
  -3   4  -6    0.84    0.18
   3   4   6    0.89    0.21
   3   4   6    1.14    0.25
   4  -4   6    0.03    0.12
  -4  -4  -6    0.04    0.17
   4   4   6    0.12    0.16
   4   4   6   -0.06    0.12
  -4   4  -6    0.12    0.13
  -5  -4  -6    7.80    0.58
   5  -4   6    8.16    0.43
   5   4   6    7.34    0.49
   5   4   6    7.80    0.57
  -5   4  -6    8.78    0.53
  -6  -4  -6    0.34    0.23
   6  -4   6    0.89    0.21
  -6   4  -6    1.47    0.30
   6   4   6    0.79    0.22
   7  -4   6    0.84    0.22
  -7   4  -6    0.76    0.29
   7   4   6    1.07    0.26
   8  -4   6    0.46    0.21
  -8   4  -6    0.19    0.25
   8   4   6    0.28    0.21
   9  -4   6    2.06    0.36
  -9   4  -6    3.24    0.51
   9   4   6    3.15    0.46
  10  -4   6   -0.21    0.17
 -10   4  -6    0.19    0.27
  10   4   6    0.01    0.20
  11  -4   6    0.30    0.25
  11   4   6    0.64    0.31
  12  -4   6   -0.17    0.20
  12   4   6    0.05    0.23
  13  -4   6   -0.24    0.23
  13   4   6    0.48    0.30
  14  -5  -6   -0.18    0.25
 -14   5   6   -0.21    0.27
  13  -5  -6    0.54    0.34
 -13   5   6    0.26    0.28
  12  -5  -6   -0.23    0.21
 -12   5   6    0.18    0.26
 -12   5   6   -0.20    0.19
  11  -5  -6    0.07    0.24
 -11   5   6    0.41    0.22
 -11   5   6    0.40    0.27
  10  -5  -6   -0.10    0.21
 -10   5   6   -0.09    0.19
 -10   5   6    0.03    0.20
   9  -5  -6    2.52    0.41
   9   5  -6    2.59    0.39
  -9   5   6    3.38    0.39
  -9   5   6    3.27    0.46
   8  -5  -6    0.60    0.24
  -8   5   6    0.09    0.18
   8   5  -6    0.78    0.23
  -8   5   6    0.60    0.22
   7  -5  -6    1.29    0.30
  -7   5   6    1.75    0.29
  -7   5   6    1.36    0.30
   7   5  -6    1.81    0.29
   7   5  -6    1.51    0.21
   6  -5  -6    0.96    0.25
  -6  -5   6    1.09    0.17
   6   5  -6    0.69    0.15
  -6   5   6    0.71    0.26
   6   5  -6    1.07    0.16
  -6   5   6    1.31    0.28
  -6   5   6    0.88    0.22
   6   5  -6    0.74    0.19
  -5  -5   6    1.27    0.15
   5  -5  -6    1.61    0.28
  -5   5   6    0.81    0.26
  -5   5   6    1.05    0.23
   5   5  -6    1.16    0.19
   5   5  -6    1.59    0.18
   5   5  -6    1.56    0.16
  -5   5   6    1.43    0.27
  -4  -5   6    6.54    0.23
  -4   5   6    6.21    0.44
   4   5  -6    6.44    0.31
   4   5  -6    5.89    0.31
  -4   5   6    7.76    0.45
   4   5  -6    6.32    0.25
  -3   5   6    3.31    0.35
   3   5  -6    2.86    0.18
   3   5  -6    3.05    0.25
  -3   5   6    2.83    0.35
  -2   5   6    3.46    0.36
   2   5  -6    3.54    0.25
  -2   5   6    2.81    0.33
  -1   5   6    4.05    0.44
   1   5  -6    4.67    0.29
  -1   5   6    3.90    0.38
   0   5  -6    9.56    0.26
   0   5   6    8.29    0.51
   0   5  -6    8.98    0.26
   0   5   6    8.55    0.55
   0   5   6    9.48    0.52
   0   5  -6    8.76    0.42
  -1   5  -6   13.63    0.41
   1   5   6   14.30    0.72
   1   5   6   15.09    0.66
  -1   5  -6   14.21    0.49
  -1   5  -6   14.32    0.57
   1   5   6   15.93    0.69
   2  -5   6    8.06    0.32
  -2   5  -6    7.56    0.42
   2   5   6    6.50    0.47
   2   5   6    8.05    0.47
   2   5   6    8.25    0.55
  -2   5  -6    7.41    0.32
  -2   5  -6    7.84    0.39
  -3  -5  -6    0.82    0.26
   3  -5   6    0.68    0.15
  -3   5  -6    0.58    0.17
   3   5   6    0.67    0.22
   3   5   6    0.73    0.20
  -4  -5  -6    0.14    0.18
   4  -5   6    0.03    0.11
   4   5   6   -0.06    0.15
  -4   5  -6    0.14    0.15
   4   5   6    0.00    0.13
  -5  -5  -6    0.65    0.23
   5  -5   6    1.15    0.21
   5   5   6    0.75    0.22
  -5   5  -6    1.00    0.25
   6  -5   6    0.72    0.20
  -6   5  -6    0.61    0.24
   6   5   6    0.79    0.24
   7  -5   6    0.99    0.24
   7   5   6    0.29    0.19
  -7   5  -6    0.34    0.24
   8  -5   6    1.17    0.28
  -8   5  -6    0.76    0.30
   8   5   6    0.77    0.26
   9  -5   6   -0.06    0.19
   9   5   6    0.06    0.20
  -9   5  -6   -0.11    0.26
  10  -5   6    0.28    0.23
  10   5   6    0.24    0.27
 -10   5  -6    0.21    0.31
  11  -5   6   -0.11    0.21
  11   5   6    0.41    0.29
  12  -5   6    0.13    0.25
  12   5   6    0.45    0.30
  13  -5   6   -0.16    0.24
  13   5   6    0.34    0.31
  13  -6  -6    0.03    0.28
 -13   6   6   -0.16    0.27
  12  -6  -6   -0.26    0.23
 -12   6   6   -0.07    0.22
 -12   6   6   -0.05    0.25
  11  -6  -6    0.08    0.23
 -11   6   6    0.09    0.23
 -11   6   6   -0.17    0.20
  10  -6  -6    0.67    0.29
 -10   6   6    0.51    0.25
 -10   6   6    0.18    0.22
   9  -6  -6    1.41    0.36
   9   6  -6    1.33    0.31
  -9   6   6    1.04    0.29
  -9   6   6    1.93    0.39
   8  -6  -6    0.21    0.21
  -8   6   6    0.07    0.21
  -8   6   6    0.97    0.28
   8   6  -6    0.93    0.26
   7  -6  -6   -0.07    0.17
   7   6  -6    0.58    0.20
  -7   6   6    0.11    0.20
  -7   6   6    0.50    0.23
   6  -6  -6    0.23    0.20
   6   6  -6    0.12    0.15
  -6   6   6    0.02    0.19
  -6   6   6    0.10    0.20
  -6   6   6    0.36    0.22
   6   6  -6    0.34    0.15
  -5  -6   6    3.50    0.23
   5   6  -6    3.99    0.31
   5   6  -6    3.87    0.34
  -5   6   6    3.63    0.40
  -5   6   6    4.13    0.46
  -4  -6   6   11.85    0.34
   4   6  -6   12.61    0.49
   4   6  -6   11.83    0.37
   4   6  -6   11.49    0.47
  -4   6   6   11.65    0.61
   3   6  -6    6.95    0.23
   3   6  -6    6.78    0.37
   3   6  -6    7.41    0.33
  -3   6   6    6.92    0.47
  -3   6   6    5.70    0.51
   2   6  -6   -0.16    0.11
  -2   6   6    0.12    0.16
  -2   6   6    0.16    0.19
  -1   6   6    2.60    0.34
   1   6  -6    3.43    0.32
  -1   6   6    3.00    0.42
  -1   6   6    2.51    0.34
   0   6   6    1.02    0.26
   0   6   6    1.93    0.34
   0   6  -6    1.29    0.21
   0   6   6    1.10    0.24
   0   6  -6    1.51    0.13
  -1   6  -6    0.14    0.15
  -1   6  -6    0.15    0.08
   1   6   6    0.27    0.19
   1   6   6    0.31    0.21
   1   6   6    0.00    0.14
   2  -6   6    4.86    0.26
   2   6   6    4.46    0.50
  -2   6  -6    4.46    0.26
   2   6   6    4.93    0.49
  -2   6  -6    4.64    0.33
  -2   6  -6    3.88    0.37
   2   6   6    5.25    0.47
   3  -6   6    0.95    0.17
   3   6   6    0.89    0.24
  -3   6  -6    1.25    0.19
  -3   6  -6    0.94    0.21
  -3   6  -6    1.16    0.23
   4  -6   6    0.63    0.17
  -4   6  -6    0.78    0.22
  -4   6  -6    0.68    0.17
  -4   6  -6    0.50    0.21
   4   6   6    0.33    0.19
   5  -6   6    0.05    0.14
  -5   6  -6   -0.05    0.15
  -5   6  -6    0.14    0.19
   5   6   6   -0.03    0.17
   6  -6   6    0.39    0.19
  -6   6  -6    0.62    0.27
   6   6   6    0.65    0.24
  -6   6  -6    0.54    0.23
   7  -6   6    0.76    0.23
  -7   6  -6    0.61    0.28
   7   6   6    0.61    0.24
  -7   6  -6    0.57    0.23
   8  -6   6    0.16    0.18
   8   6   6   -0.05    0.20
  -8   6  -6    0.16    0.20
  -8   6  -6   -0.07    0.23
   9  -6   6    0.21    0.22
  -9   6  -6    0.41    0.31
   9   6   6    0.49    0.27
  -9   6  -6   -0.14    0.19
  10  -6   6    0.17    0.24
  10   6   6   -0.14    0.23
 -10   6  -6   -0.14    0.28
 -10   6  -6   -0.09    0.21
  11  -6   6    0.41    0.26
  11   6   6    0.37    0.29
 -11   6  -6    0.08    0.22
  12  -6   6    0.24    0.28
 -12   6  -6    0.29    0.28
  12   6   6   -0.04    0.24
  12  -7  -6   -0.08    0.28
 -12   7   6    0.28    0.29
 -12   7   6    0.25    0.32
  11  -7  -6    0.12    0.26
 -11   7   6    0.19    0.27
 -11   7   6   -0.18    0.23
  10  -7  -6   -0.03    0.23
 -10   7   6   -0.20    0.22
 -10   7   6   -0.11    0.23
   9  -7  -6    0.53    0.27
  -9   7   6    0.74    0.30
  -9   7   6    0.27    0.23
   8  -7  -6    0.20    0.25
  -8   7   6    0.44    0.26
   8   7  -6    0.73    0.25
  -8   7   6    0.55    0.26
   7  -7  -6    0.66    0.27
  -7   7   6    0.17    0.21
  -7   7   6    0.82    0.28
   7   7  -6    0.36    0.20
   6   7  -6    0.51    0.18
  -6   7   6    1.01    0.29
  -6   7   6    0.81    0.26
   6   7  -6    0.28    0.17
   5   7  -6    1.77    0.26
   5   7  -6    1.02    0.21
  -5   7   6    1.46    0.33
  -5   7   6    0.79    0.26
   4   7  -6    0.26    0.17
   4   7  -6    0.27    0.14
  -4   7   6    0.06    0.18
  -4   7   6    0.00    0.21
  -3   7   6    0.35    0.22
   3   7  -6    0.49    0.14
   3   7  -6    0.66    0.20
  -3   7   6    0.27    0.21
  -2   7   6    3.18    0.41
   2   7  -6    3.49    0.35
  -2   7   6    3.18    0.41
  -1   7   6    0.41    0.21
  -1   7   6    0.32    0.24
   1   7  -6    0.36    0.16
   0   7  -6    4.05    0.38
   0   7   6    5.79    0.55
   0   7   6    4.54    0.46
   1   7   6    0.54    0.22
  -1   7  -6    0.30    0.17
   1   7   6    0.32    0.22
  -2   7  -6    0.22    0.16
   2   7   6    0.22    0.19
  -2   7  -6    0.26    0.19
   2   7   6    0.49    0.25
   3  -7   6    2.37    0.25
  -3   7  -6    2.13    0.33
   3   7   6    2.41    0.40
  -3   7  -6    2.60    0.33
   3   7   6    3.20    0.41
   4  -7   6    2.89    0.30
  -4   7  -6    1.93    0.31
   4   7   6    2.09    0.33
  -4   7  -6    2.37    0.35
   5  -7   6    0.84    0.21
  -5   7  -6    0.89    0.27
  -5   7  -6    1.29    0.29
   5   7   6    0.71    0.25
   6  -7   6   -0.13    0.14
  -6   7  -6    0.02    0.22
   6   7   6    0.30    0.20
  -6   7  -6   -0.22    0.15
   7  -7   6    0.49    0.20
  -7   7  -6    0.35    0.21
   7   7   6    1.01    0.28
  -7   7  -6    0.44    0.27
   8  -7   6    1.27    0.29
   8   7   6    1.48    0.35
  -8   7  -6    1.48    0.39
  -8   7  -6    1.53    0.33
   9  -7   6    1.05    0.29
  -9   7  -6    0.65    0.28
  -9   7  -6    1.12    0.41
   9   7   6    1.26    0.35
  10  -7   6    0.46    0.25
 -10   7  -6    0.26    0.27
 -10   7  -6    0.56    0.37
  10   7   6    0.30    0.25
  11  -7   6   -0.13    0.22
  11   7   6    0.05    0.27
 -11   7  -6    0.22    0.27
  11  -8  -6   -0.02    0.26
 -11   8   6    0.15    0.29
 -11   8   6    0.56    0.31
  10  -8  -6    0.44    0.29
 -10   8   6    0.29    0.28
 -10   8   6    0.24    0.27
   9  -8  -6   -0.02    0.23
  -9   8   6    0.33    0.26
  -9   8   6    0.13    0.23
   8  -8  -6    0.76    0.31
  -8   8   6    0.38    0.27
   8   8  -6    0.19    0.23
  -8   8   6    0.27    0.28
  -7   8   6    0.08    0.20
  -7   8   6    0.31    0.24
   7   8  -6    0.15    0.20
  -6   8   6    0.15    0.23
  -6   8   6   -0.04    0.20
   6   8  -6    0.26    0.20
   6   8  -6    0.19    0.18
  -5   8   6    0.54    0.27
   5   8  -6    0.60    0.20
  -5   8   6    0.73    0.28
   5   8  -6    1.05    0.25
  -4   8   6    0.01    0.19
   4   8  -6   -0.27    0.16
  -4   8   6    0.07    0.21
   4   8  -6    0.09    0.14
  -3   8   6    0.40    0.24
   3   8  -6    0.15    0.14
   3   8  -6   -0.07    0.17
  -3   8   6   -0.04    0.21
  -2   8   6    5.46    0.55
  -2   8   6    5.05    0.54
   2   8  -6    5.47    0.46
  -1   8   6    0.38    0.23
   1   8  -6    0.22    0.19
  -1   8   6   -0.17    0.20
   0   8  -6    0.31    0.20
   0   8   6    0.08    0.24
   0   8   6    0.48    0.23
  -1   8  -6   -0.22    0.14
   1   8   6    0.17    0.19
   1   8   6   -0.16    0.21
  -2   8  -6   -0.12    0.15
   2   8   6    0.01    0.18
  -2   8  -6    0.05    0.15
   2   8   6    0.10    0.24
  -3   8  -6    0.49    0.24
   3   8   6    0.82    0.27
   3   8   6    0.19    0.25
  -3   8  -6    0.48    0.22
   4  -8   6    0.41    0.18
  -4   8  -6    0.67    0.24
  -4   8  -6    0.41    0.22
   4   8   6    0.31    0.22
   5  -8   6   -0.13    0.14
  -5   8  -6    0.19    0.19
   5   8   6    0.06    0.19
  -5   8  -6   -0.03    0.20
   6  -8   6    0.16    0.18
  -6   8  -6    0.24    0.24
   6   8   6   -0.10    0.17
  -6   8  -6    0.28    0.21
   7  -8   6   -0.16    0.18
   7   8   6   -0.05    0.19
  -7   8  -6    0.43    0.25
  -7   8  -6    0.18    0.26
   8  -8   6    1.04    0.28
   8   8   6    1.27    0.33
  -8   8  -6    1.19    0.39
  -8   8  -6    0.64    0.29
   9  -8   6    0.48    0.26
   9   8   6    0.38    0.28
  -9   8  -6    0.61    0.38
  -9   8  -6    0.32    0.27
  10  -8   6    0.04    0.26
 -10   8  -6    0.15    0.25
  10   8   6    0.21    0.28
 -10   8  -6    0.47    0.38
  10  -9  -6    0.34    0.31
 -10   9   6   -0.02    0.26
 -10   9   6    0.16    0.30
  -9   9   6   -0.10    0.24
  -9   9   6    0.27    0.30
  -8   9   6    0.09    0.28
  -8   9   6    0.16    0.27
  -7   9   6    0.50    0.30
   7   9  -6    0.51    0.24
  -7   9   6    0.38    0.28
  -6   9   6    0.20    0.26
  -6   9   6    0.44    0.26
   6   9  -6    0.15    0.20
   5   9  -6    0.57    0.23
   5   9  -6    0.34    0.19
  -5   9   6    1.29    0.35
  -5   9   6    0.50    0.28
   4   9  -6    0.47    0.23
  -4   9   6    0.17    0.26
   4   9  -6    0.28    0.18
  -4   9   6    0.25    0.22
   3   9  -6    0.90    0.26
  -3   9   6    1.80    0.39
  -3   9   6    1.30    0.35
   3   9  -6    1.15    0.24
  -2   9   6    1.83    0.38
  -2   9   6    1.72    0.39
   2   9  -6    1.90    0.29
   2   9  -6    1.14    0.27
   1   9  -6    1.95    0.33
  -1   9   6    1.79    0.38
  -1   9   6    1.79    0.37
   0   9  -6    5.01    0.49
   0   9   6    4.76    0.56
   0   9   6    5.37    0.55
   1   9   6    0.47    0.23
   1   9   6    0.70    0.30
  -1   9  -6    0.53    0.22
   2   9   6    0.45    0.25
   2   9   6    0.61    0.30
  -2   9  -6    0.46    0.22
  -2   9  -6    0.28    0.20
   3   9   6    2.05    0.37
  -3   9  -6    1.50    0.30
  -3   9  -6    1.15    0.29
   3   9   6    1.58    0.38
   4   9   6   -0.09    0.22
   4   9   6    0.19    0.20
  -4   9  -6    0.18    0.21
  -4   9  -6    0.22    0.21
  -5   9  -6   -0.11    0.21
   5   9   6    0.05    0.21
  -5   9  -6    0.02    0.20
   6  -9   6    0.51    0.21
  -6   9  -6    0.21    0.29
   6   9   6    0.38    0.27
  -6   9  -6    0.93    0.29
   7  -9   6    0.28    0.22
  -7   9  -6    0.23    0.29
  -7   9  -6    0.07    0.22
   7   9   6   -0.06    0.22
   8  -9   6    0.04    0.22
  -8   9  -6   -0.15    0.19
   8   9   6   -0.16    0.22
  -8   9  -6    0.10    0.26
   9  -9   6   -0.23    0.20
  -9   9  -6    0.12    0.27
   9   9   6    0.11    0.25
  -9   9  -6   -0.32    0.30
  -9  10   6    0.00    0.30
  -9  10   6   -0.10    0.31
  -8  10   6   -0.34    0.23
  -8  10   6    0.32    0.32
  -7  10   6    0.25    0.28
  -7  10   6    0.23    0.28
   6  10  -6    0.36    0.23
  -6  10   6    0.19    0.30
  -6  10   6   -0.35    0.26
   5  10  -6    0.03    0.18
  -5  10   6   -0.02    0.21
  -5  10   6    0.15    0.27
  -4  10   6    0.03    0.28
  -4  10   6   -0.19    0.25
   4  10  -6    0.51    0.24
   4  10  -6    0.04    0.18
   3  10  -6    2.40    0.35
  -3  10   6    2.59    0.46
  -3  10   6    2.32    0.44
   3  10  -6    2.27    0.36
  -2  10   6    0.88    0.33
  -2  10   6    0.37    0.32
   2  10  -6    0.19    0.23
   2  10  -6    0.28    0.19
  -1  10   6    0.26    0.25
  -1  10   6   -0.27    0.25
   1  10  -6   -0.07    0.20
   0  10   6    0.33    0.25
   0  10  -6    0.42    0.25
   0  10   6    0.07    0.28
   1  10   6    0.70    0.28
  -1  10  -6    1.21    0.30
   1  10   6    1.25    0.38
  -2  10  -6   -0.05    0.18
  -2  10  -6    0.20    0.21
   2  10   6   -0.01    0.26
   2  10   6    0.17    0.21
   3  10   6    0.29    0.24
  -3  10  -6   -0.08    0.19
  -3  10  -6   -0.17    0.18
   3  10   6    0.80    0.33
   4  10   6   -0.07    0.19
   4  10   6    0.18    0.25
  -4  10  -6    0.18    0.21
  -4  10  -6   -0.12    0.22
  -5  10  -6   -0.02    0.20
   5  10   6    0.03    0.24
  -5  10  -6    0.00    0.23
   6  10   6    0.00    0.23
  -6  10  -6    0.33    0.26
  -6  10  -6   -0.29    0.18
   7 -10   6    0.01    0.22
  -7  10  -6    0.16    0.24
  -7  10  -6    0.11    0.31
   8 -10   6    0.11    0.24
  -8  10  -6    0.03    0.30
  -7  11   6    0.14    0.29
  -6  11   6    0.00    0.29
  -6  11   6    0.12    0.29
  -5  11   6    0.18    0.28
  -5  11   6   -0.04    0.31
  -4  11   6    0.02    0.27
  -4  11   6    0.08    0.30
   3  11  -6    0.17    0.20
   3  11  -6    0.43    0.25
  -3  11   6    0.40    0.28
  -3  11   6    0.23    0.32
  -2  11   6    1.68    0.40
  -2  11   6    1.79    0.45
   2  11  -6    1.59    0.36
   2  11  -6    1.19    0.29
   1  11  -6    0.63    0.24
   1  11  -6    0.61    0.27
  -1  11   6   -0.03    0.23
  -1  11   6    0.10    0.28
   0  11   6   -0.02    0.26
   0  11   6    0.55    0.27
   0  11  -6    0.34    0.27
  -1  11  -6    0.09    0.23
   1  11   6   -0.09    0.20
   1  11   6    0.45    0.33
  -2  11  -6    0.28    0.26
   2  11   6    0.42    0.32
   2  11   6    0.22    0.25
  -2  11  -6    0.32    0.26
  -3  11  -6    0.21    0.24
  -3  11  -6    0.33    0.26
   3  11   6    0.23    0.31
   4  11   6   -0.42    0.21
  -4  11  -6   -0.08    0.22
  -4  11  -6   -0.18    0.23
  -5  11  -6    0.00    0.28
  -5  11  -6    0.19    0.25
   2  12  -6    0.06    0.25
  -2  12   6    0.07    0.31
   1  12  -6    0.45    0.29
  -1  12   6    0.10    0.32
   0  12  -6    0.10    0.27
   0  12   6    0.80    0.38
   1  12   6    0.24    0.36
  -1  12  -6   -0.10    0.23
  -2  12  -6    0.05    0.28
  14   0  -7   -0.14    0.25
  13   0  -7    2.45    0.43
  12   0  -7    0.03    0.21
  11   0  -7   14.94    0.79
  10   0  -7    0.07    0.18
   9   0  -7    3.87    0.49
   9   0  -7    3.62    0.41
  -9   0   7    4.03    0.42
   8   0  -7    0.12    0.14
   8   0  -7   -0.02    0.16
  -8   0   7    0.06    0.15
   7   0  -7    0.09    0.13
   7   0  -7   -0.10    0.13
  -7   0   7    0.17    0.14
   6   0  -7   -0.05    0.12
  -6   0   7   -0.01    0.11
   6   0  -7    0.03    0.10
  -6   0   7    0.10    0.12
   5   0  -7    0.09    0.12
   5   0  -7    0.01    0.10
  -5   0   7   -0.05    0.10
  -5   0   7    0.03    0.10
   5   0  -7   -0.03    0.05
  -4   0   7   -0.09    0.08
  -4   0   7    0.05    0.10
   4   0  -7   -0.02    0.06
   4   0  -7    0.12    0.10
  -3   0   7  212.10    4.34
  -3   0   7  214.20    4.33
   3   0  -7  215.40    4.33
   3   0  -7  217.73    4.16
   2   0  -7    0.08    0.10
  -2   0   7   -0.06    0.10
  -2   0   7   -0.04    0.09
  -1   0   7  196.90    3.96
   1   0  -7  193.69    4.12
  -1   0   7  199.99    3.97
   0   0  -7   -0.01    0.09
   0   0   7   -0.02    0.09
  -1   0  -7    6.27    0.36
   1   0   7    6.39    0.31
  -2   0  -7    0.04    0.11
   2   0   7   -0.04    0.09
   3   0   7  115.10    2.53
  -3   0  -7  116.58    2.70
  -4   0  -7   -0.04    0.13
   4   0   7    0.07    0.12
  -5   0  -7    2.94    0.37
   5   0   7    3.50    0.34
  -6   0  -7    0.17    0.19
   6   0   7   -0.04    0.13
  -7   0  -7    6.75    0.62
   7   0   7    5.96    0.44
   8   0   7   -0.08    0.15
  -8   0  -7    0.03    0.19
  -9   0  -7   -0.36    0.20
   9   0   7   -0.08    0.16
  10   0   7   -0.11    0.17
  11   0   7    0.03    0.22
  12   0   7   -0.11    0.21
  13   0   7    0.66    0.33
  14   0   7    0.06    0.30
  15  -1  -7    0.54    0.34
 -15   1   7    0.27    0.31
  14  -1  -7    0.39    0.29
 -14   1   7    0.00    0.27
  13  -1  -7    0.69    0.31
 -13   1   7    0.67    0.29
  12  -1  -7    1.49    0.37
  12   1  -7    2.30    0.40
 -12   1   7    2.19    0.42
  11  -1  -7   -0.08    0.19
  11   1  -7    0.32    0.23
 -11   1   7    0.20    0.22
  10  -1  -7    3.15    0.42
  10   1  -7    3.73    0.42
 -10   1   7    3.47    0.44
   9  -1  -7   17.72    0.77
   9   1  -7   17.18    0.73
   9   1  -7   17.21    0.86
  -9   1   7   15.59    0.76
  -9   1   7   15.70    0.50
   8  -1  -7    0.41    0.21
   8  -1  -7    0.63    0.21
  -8   1   7    0.39    0.19
   8   1  -7    0.21    0.18
  -8   1   7    0.41    0.13
   8   1  -7    0.70    0.20
  -7  -1   7    0.39    0.15
   7  -1  -7    0.69    0.21
  -7  -1   7    0.33    0.15
   7  -1  -7    0.53    0.17
  -7   1   7    0.42    0.13
   7   1  -7    0.45    0.18
  -7   1   7    0.65    0.19
  -7   1   7    0.49    0.20
   7   1  -7    0.64    0.18
   6  -1  -7    8.24    0.30
   6  -1  -7    7.93    0.44
  -6  -1   7    8.58    0.42
  -6  -1   7    7.86    0.40
  -6   1   7    8.25    0.48
  -6   1   7    7.84    0.44
   6   1  -7    8.89    0.41
   6   1  -7    8.07    0.46
  -6   1   7    7.22    0.31
  -5  -1   7   10.53    0.42
   5  -1  -7   10.46    0.48
  -5  -1   7   11.23    0.44
   5  -1  -7   10.17    0.35
  -5   1   7    9.86    0.37
   5   1  -7   10.39    0.42
  -5   1   7   10.48    0.51
  -5   1   7   10.53    0.49
  -5   1   7   11.08    0.49
   5   1  -7   10.42    0.48
   4  -1  -7    0.62    0.11
  -4  -1   7    0.60    0.12
   4  -1  -7    0.33    0.13
  -4  -1   7    0.49    0.12
   4   1  -7    0.75    0.15
  -4   1   7    0.43    0.14
  -4   1   7    0.34    0.14
   4   1  -7    0.41    0.11
  -4   1   7    0.54    0.13
  -4   1   7    0.72    0.19
   4   1  -7    0.55    0.08
   3  -1  -7   25.25    0.68
  -3  -1   7   25.61    0.68
  -3  -1   7   26.03    0.68
   3   1  -7   25.92    0.68
  -3   1   7   26.30    0.82
  -3   1   7   24.83    0.77
  -3   1   7   26.79    0.77
   3   1  -7   26.09    0.64
  -2  -1   7   11.56    0.38
   2  -1  -7   12.62    0.44
  -2  -1   7   12.41    0.39
   2   1  -7   11.68    0.38
  -2   1   7   12.40    0.47
  -2   1   7   11.34    0.45
  -1  -1   7   15.36    0.44
  -1  -1   7   14.82    0.44
   1   1  -7   15.97    0.45
  -1   1   7   15.12    0.53
  -1   1   7   15.52    0.53
   1   1  -7   14.88    0.49
   0  -1   7   75.48    1.61
   0  -1  -7   74.12    1.83
   0   1   7   75.49    1.72
   0   1  -7   76.40    1.71
   1  -1   7    0.44    0.11
  -1  -1  -7    0.54    0.17
   1   1   7    0.32    0.13
  -1   1  -7    0.37    0.12
  -2  -1  -7   14.55    0.62
   2  -1   7   13.86    0.48
   2   1   7   14.01    0.54
  -2   1  -7   13.45    0.55
  -3  -1  -7    4.61    0.41
   3  -1   7    4.69    0.29
  -3   1  -7    4.92    0.35
   3   1   7    4.72    0.32
  -4  -1  -7    1.35    0.26
   4  -1   7    1.30    0.20
   4   1   7    0.97    0.20
  -4   1  -7    1.11    0.23
   5  -1   7    8.02    0.44
  -5  -1  -7    8.54    0.54
  -5   1  -7    8.96    0.54
   5   1   7    7.97    0.45
  -6  -1  -7    2.33    0.36
   6  -1   7    2.08    0.28
   6   1   7    1.35    0.25
  -6   1  -7    2.06    0.35
   7  -1   7    1.20    0.25
  -7  -1  -7    1.15    0.31
   7   1   7    0.96    0.24
  -7   1  -7    0.87    0.26
   8  -1   7    1.25    0.27
  -8  -1  -7    1.25    0.35
  -8   1  -7    1.45    0.33
   8   1   7    1.56    0.31
  -9  -1  -7   -0.07    0.24
   9  -1   7   -0.11    0.17
  -9   1  -7   -0.17    0.20
   9   1   7   -0.08    0.15
  10  -1   7   -0.10    0.18
  10   1   7    0.11    0.19
  11  -1   7    0.57    0.26
  11   1   7    0.34    0.27
  12  -1   7    0.14    0.24
  12   1   7    0.31    0.28
  13  -1   7    0.85    0.35
  13   1   7    0.77    0.35
  14  -1   7   -0.05    0.27
  14   1   7    0.37    0.33
  15  -2  -7    0.55    0.35
 -15   2   7    1.05    0.38
  14  -2  -7   -0.14    0.25
 -14   2   7    0.41    0.31
  13  -2  -7    0.98    0.34
 -13   2   7    0.94    0.33
  12  -2  -7    1.45    0.36
 -12   2   7    1.17    0.34
  11  -2  -7    1.28    0.32
 -11   2   7    1.28    0.34
  11   2  -7    0.75    0.26
  10  -2  -7    0.38    0.23
 -10   2   7    0.82    0.19
  10   2  -7    0.68    0.23
 -10   2   7    1.59    0.33
   9  -2  -7   -0.12    0.17
  -9   2   7   -0.14    0.14
   9   2  -7    0.02    0.15
   9   2  -7   -0.08    0.16
  -9   2   7   -0.14    0.13
  -8  -2   7    0.59    0.18
   8  -2  -7    0.43    0.20
  -8   2   7    0.40    0.20
   8   2  -7    0.38    0.16
   8   2  -7    0.64    0.22
  -8   2   7    0.58    0.16
   7  -2  -7    0.02    0.14
  -7  -2   7    0.28    0.14
  -7   2   7    0.25    0.20
  -7   2   7    0.03    0.14
  -7   2   7    0.16    0.13
   7   2  -7    0.26    0.13
   7   2  -7    0.60    0.19
  -6  -2   7    8.12    0.39
  -6  -2   7    7.62    0.36
   6  -2  -7    7.84    0.45
   6  -2  -7    7.81    0.34
  -6   2   7    8.07    0.51
  -6   2   7    7.61    0.36
   6   2  -7    8.47    0.45
  -6   2   7    7.55    0.46
   6   2  -7    7.44    0.37
  -5  -2   7    9.79    0.40
   5  -2  -7   10.56    0.39
   5  -2  -7   10.28    0.50
  -5  -2   7   10.21    0.38
  -5   2   7   10.23    0.55
  -5   2   7   10.19    0.51
  -5   2   7    9.84    0.41
   5   2  -7    9.81    0.39
   5   2  -7    9.99    0.45
   4  -2  -7    8.84    0.45
  -4  -2   7    8.25    0.30
  -4  -2   7    8.64    0.32
   4   2  -7    8.53    0.32
   4   2  -7    8.29    0.36
  -4   2   7    8.35    0.43
  -4   2   7    8.02    0.47
   4   2  -7    8.25    0.23
  -4   2   7    8.09    0.37
  -3  -2   7    4.92    0.21
  -3  -2   7    4.67    0.20
  -3   2   7    4.78    0.31
   3   2  -7    4.64    0.24
   3   2  -7    4.16    0.20
  -3   2   7    4.78    0.34
  -2  -2   7    0.41    0.07
  -2  -2   7    0.38    0.07
  -2   2   7    0.46    0.15
  -2   2   7    0.56    0.15
  -2   2   7    0.63    0.16
   2   2  -7    0.44    0.09
  -1  -2   7   74.93    1.53
  -1  -2   7   77.45    1.53
   1   2  -7   76.39    1.55
  -1   2   7   73.73    1.77
   1   2  -7   74.97    1.61
  -1   2   7   77.22    1.78
   0  -2  -7    7.15    0.43
   0  -2   7    7.99    0.26
   0   2  -7    7.73    0.30
   0   2  -7    8.24    0.28
   0   2   7    8.08    0.40
  -1  -2  -7   48.85    1.40
   1  -2   7   51.69    1.12
  -1   2  -7   51.58    1.21
   1   2   7   48.03    1.28
   2  -2   7    1.06    0.14
  -2  -2  -7    1.29    0.24
   2   2   7    0.86    0.17
  -2   2  -7    1.62    0.20
   3  -2   7    0.90    0.15
  -3  -2  -7    1.03    0.23
  -3   2  -7    1.08    0.20
   3   2   7    0.66    0.18
  -4  -2  -7    0.44    0.20
   4  -2   7    0.21    0.13
  -4   2  -7    0.08    0.13
   4   2   7    0.35    0.15
  -5  -2  -7    5.77    0.54
   5  -2   7    6.13    0.37
  -5   2  -7    7.31    0.48
   5   2   7    5.84    0.40
  -6  -2  -7    1.96    0.37
   6  -2   7    2.58    0.31
  -6   2  -7    2.58    0.37
   6   2   7    2.19    0.30
   7  -2   7    1.55    0.27
  -7  -2  -7    1.89    0.37
   7   2   7    1.19    0.26
  -7   2  -7    2.03    0.35
   8  -2   7    0.45    0.20
  -8  -2  -7    0.12    0.25
   8   2   7    0.38    0.20
  -8   2  -7    0.45    0.28
   9  -2   7    0.64    0.23
  -9   2  -7    0.27    0.27
   9   2   7    0.85    0.25
  10  -2   7    3.28    0.44
  10   2   7    3.49    0.48
 -10   2  -7    3.68    0.56
  11  -2   7   -0.19    0.20
  11   2   7    0.03    0.24
  12  -2   7    0.10    0.24
  12   2   7    0.09    0.25
  13  -2   7   -0.07    0.25
  13   2   7   -0.08    0.26
  14  -3  -7    0.35    0.32
 -14   3   7   -0.05    0.28
  13  -3  -7    0.57    0.32
 -13   3   7    0.77    0.32
  12  -3  -7   -0.14    0.20
 -12   3   7   -0.18    0.19
  11  -3  -7    0.17    0.22
 -11   3   7   -0.03    0.21
  10  -3  -7    3.45    0.46
  10   3  -7    3.20    0.38
 -10   3   7    2.99    0.32
 -10   3   7    2.14    0.38
   9  -3  -7    4.30    0.48
  -9   3   7    4.02    0.47
   9   3  -7    4.52    0.41
  -9   3   7    4.55    0.37
   9   3  -7    5.23    0.52
   8  -3  -7    0.14    0.19
   8   3  -7   -0.12    0.12
  -8   3   7   -0.05    0.17
   8   3  -7   -0.28    0.12
  -8   3   7    0.16    0.14
   7  -3  -7   12.56    0.65
  -7  -3   7   11.50    0.48
  -7   3   7   12.38    0.50
  -7   3   7    9.70    0.59
   7   3  -7   11.52    0.57
  -7   3   7   12.58    0.70
   7   3  -7   11.43    0.49
   6  -3  -7    3.70    0.39
  -6  -3   7    3.10    0.25
   6   3  -7    3.08    0.26
  -6   3   7    3.22    0.37
  -6   3   7    2.83    0.29
  -6   3   7    4.01    0.45
   6   3  -7    2.51    0.29
  -5  -3   7    0.74    0.11
   5  -3  -7    1.11    0.21
  -5  -3   7    1.01    0.15
  -5   3   7    0.90    0.21
  -5   3   7    0.67    0.22
   5   3  -7    1.04    0.17
   5   3  -7    1.13    0.14
  -5   3   7    0.84    0.20
  -4  -3   7    2.56    0.15
  -4  -3   7    2.16    0.16
   4  -3  -7    3.23    0.33
  -4   3   7    2.11    0.30
  -4   3   7    3.02    0.33
  -4   3   7    2.72    0.28
   4   3  -7    2.35    0.16
   4   3  -7    2.58    0.19
   4   3  -7    2.53    0.15
   3   3  -7   20.72    0.53
  -3   3   7   20.43    0.74
   3   3  -7   19.36    0.51
  -3   3   7   19.82    0.69
  -2   3   7   11.69    0.53
  -2   3   7   11.77    0.51
  -1   3   7   19.33    0.69
  -1   3   7   18.60    0.70
   0   3   7    2.97    0.31
   0   3  -7    2.84    0.16
   0   3  -7    2.92    0.13
  -1  -3  -7   20.81    0.83
   1  -3   7   20.71    0.52
  -1   3  -7   20.83    0.60
   1   3   7   19.14    0.72
   2  -3   7    0.09    0.09
  -2  -3  -7    0.35    0.18
  -2   3  -7    0.07    0.10
   2   3   7   -0.01    0.11
   3  -3   7    5.04    0.29
  -3  -3  -7    4.58    0.45
   3   3   7    5.22    0.37
  -3   3  -7    5.53    0.35
  -4  -3  -7   -0.08    0.15
   4  -3   7    0.13    0.12
   4   3   7    0.06    0.15
  -4   3  -7    0.04    0.13
  -5  -3  -7    2.37    0.39
   5  -3   7    2.24    0.27
  -5   3  -7    2.33    0.33
   5   3   7    2.23    0.30
   6  -3   7    4.68    0.41
  -6  -3  -7    4.00    0.49
   6   3   7    4.48    0.44
  -6   3  -7    4.10    0.45
   7  -3   7   -0.18    0.13
  -7  -3  -7    0.12    0.22
   7   3   7   -0.06    0.15
  -7   3  -7   -0.14    0.20
   8  -3   7    0.52    0.22
  -8   3  -7    0.50    0.28
   8   3   7    1.15    0.28
   9  -3   7    2.04    0.34
  -9   3  -7    1.86    0.43
   9   3   7    2.48    0.41
  10  -3   7    0.16    0.22
 -10   3  -7   -0.10    0.23
  10   3   7   -0.16    0.21
  11  -3   7    0.00    0.21
  11   3   7   -0.41    0.15
  12  -3   7    0.86    0.32
  12   3   7    0.52    0.29
  13  -3   7    0.17    0.25
  13   3   7    0.18    0.30
  14  -4  -7    0.30    0.30
 -14   4   7    0.15    0.28
  13  -4  -7   -0.20    0.25
 -13   4   7   -0.17    0.22
  12  -4  -7    0.74    0.34
 -12   4   7    0.72    0.32
  11  -4  -7    1.31    0.36
 -11   4   7    1.77    0.28
 -11   4   7    0.59    0.27
  10  -4  -7    1.01    0.30
 -10   4   7    1.25    0.34
 -10   4   7    1.34    0.27
   9  -4  -7    0.45    0.24
  -9   4   7    0.23    0.19
  -9   4   7    0.95    0.29
   9   4  -7    0.97    0.25
   8  -4  -7    0.46    0.22
   8   4  -7    1.13    0.21
  -8   4   7    0.76    0.25
   8   4  -7    0.65    0.21
  -8   4   7    0.72    0.21
   7  -4  -7    0.55    0.21
  -7   4   7    0.74    0.25
   7   4  -7    0.44    0.17
   7   4  -7    0.75    0.16
  -7   4   7    0.69    0.21
  -6  -4   7    0.72    0.14
   6  -4  -7    0.73    0.21
   6   4  -7    0.86    0.15
  -6   4   7    0.88    0.21
  -6   4   7    0.63    0.22
  -6   4   7    1.10    0.26
   6   4  -7    0.83    0.18
  -5  -4   7    0.10    0.08
   5   4  -7    0.05    0.08
   5   4  -7   -0.06    0.09
  -5   4   7   -0.11    0.15
   5   4  -7   -0.03    0.07
  -5   4   7   -0.12    0.13
  -5   4   7    0.07    0.16
   4   4  -7   10.72    0.36
   4   4  -7   10.33    0.37
  -4   4   7   10.96    0.52
  -4   4   7   10.94    0.57
   4   4  -7   10.53    0.31
   3   4  -7    2.33    0.20
  -3   4   7    2.50    0.30
  -3   4   7    1.64    0.26
  -2   4   7    0.00    0.13
   2   4  -7    0.03    0.09
  -2   4   7   -0.23    0.13
  -1   4   7   20.60    0.77
   1   4  -7   20.17    0.62
  -1   4   7   20.62    0.76
   0   4  -7    7.92    0.26
   0   4   7    7.40    0.47
   0   4   7    7.24    0.45
   0   4   7    9.05    0.54
   1  -4   7    0.95    0.10
   1   4   7    0.94    0.24
  -1   4  -7    0.82    0.13
   1   4   7    0.78    0.19
   2  -4   7    0.28    0.10
  -2  -4  -7    0.27    0.20
   2   4   7    0.08    0.16
   2   4   7    0.23    0.14
  -2   4  -7    0.14    0.11
   3  -4   7   -0.06    0.09
  -3  -4  -7    0.19    0.19
   3   4   7    0.14    0.14
  -3   4  -7    0.16    0.13
   3   4   7    0.05    0.15
   4  -4   7    0.39    0.14
  -4  -4  -7    0.61    0.25
  -4   4  -7    0.42    0.17
   4   4   7    0.38    0.17
  -5  -4  -7    0.14    0.20
   5  -4   7    0.13    0.13
   5   4   7    0.39    0.18
  -5   4  -7   -0.04    0.15
  -6  -4  -7    0.02    0.19
   6  -4   7   -0.02    0.14
  -6   4  -7    0.12    0.19
   6   4   7   -0.11    0.15
   7  -4   7    1.46    0.26
   7   4   7    1.63    0.31
  -7   4  -7    1.63    0.35
   8  -4   7    0.22    0.19
  -8   4  -7    0.41    0.27
   8   4   7    0.22    0.20
   9  -4   7    1.20    0.29
   9   4   7    1.02    0.31
  -9   4  -7    2.46    0.46
  10  -4   7    0.54    0.25
  10   4   7    1.03    0.32
 -10   4  -7    0.17    0.31
  11  -4   7    0.29    0.25
  11   4   7    0.35    0.26
  12  -4   7    0.18    0.26
  12   4   7    0.42    0.30
  13  -4   7    0.11    0.27
  13   4   7    0.21    0.30
  14  -5  -7    0.54    0.38
 -14   5   7    0.28    0.32
  13  -5  -7    0.39    0.32
 -13   5   7   -0.10    0.28
  12  -5  -7    0.31    0.28
 -12   5   7    0.51    0.30
  11  -5  -7   -0.02    0.25
 -11   5   7    0.42    0.22
 -11   5   7    0.44    0.27
  10  -5  -7    0.80    0.29
 -10   5   7    0.61    0.24
 -10   5   7    0.86    0.30
   9  -5  -7    1.09    0.31
  -9   5   7    0.95    0.27
  -9   5   7    1.01    0.32
   9   5  -7    0.60    0.23
   8  -5  -7    1.94    0.36
  -8   5   7    2.01    0.37
  -8   5   7    1.57    0.28
   8   5  -7    1.47    0.28
   7  -5  -7    0.06    0.17
  -7   5   7    0.31    0.19
  -7   5   7   -0.02    0.17
   7   5  -7   -0.03    0.13
   6  -5  -7    3.45    0.42
  -6  -5   7    3.25    0.23
  -6   5   7    3.65    0.38
  -6   5   7    2.69    0.42
  -6   5   7    3.36    0.42
   6   5  -7    3.70    0.23
   6   5  -7    3.65    0.33
  -5  -5   7    1.28    0.13
   5   5  -7    1.30    0.14
  -5   5   7    0.83    0.22
   5   5  -7    1.36    0.16
  -5   5   7    0.98    0.29
  -5   5   7    1.04    0.25
   5   5  -7    0.99    0.17
  -4   5   7    0.05    0.16
  -4   5   7    0.05    0.16
   4   5  -7    0.05    0.10
   4   5  -7    0.19    0.09
   3   5  -7    0.09    0.06
   3   5  -7    0.00    0.10
  -3   5   7   -0.16    0.14
  -3   5   7    0.25    0.17
  -2   5   7   10.35    0.56
  -2   5   7   10.55    0.64
  -2   5   7   11.14    0.58
   2   5  -7   10.53    0.44
  -1   5   7    3.95    0.40
   1   5  -7    4.10    0.28
  -1   5   7    4.35    0.47
  -1   5   7    3.67    0.39
   0   5  -7    0.13    0.12
   0   5   7    0.06    0.16
   0   5   7    0.22    0.21
   0   5   7    0.07    0.14
   1   5   7    0.04    0.12
   1   5   7    0.01    0.16
   1   5   7    0.26    0.18
  -1   5  -7   -0.09    0.12
  -1   5  -7    0.08    0.06
  -1   5  -7    0.12    0.10
   2  -5   7    0.90    0.14
  -2   5  -7    0.69    0.16
   2   5   7    0.80    0.25
   2   5   7    0.68    0.19
  -3  -5  -7    5.69    0.55
   3  -5   7    5.57    0.30
  -3   5  -7    5.35    0.36
   3   5   7    6.49    0.61
   3   5   7    4.99    0.46
   4  -5   7    2.87    0.27
  -4  -5  -7    2.47    0.40
  -4   5  -7    2.88    0.34
   4   5   7    2.82    0.37
   5  -5   7    3.13    0.31
   5   5   7    2.66    0.37
  -5   5  -7    2.87    0.37
   6  -5   7    3.42    0.35
  -6   5  -7    3.96    0.47
   6   5   7    4.42    0.46
   7  -5   7    3.71    0.39
   7   5   7    4.06    0.47
  -7   5  -7    4.75    0.54
   8  -5   7    0.55    0.22
  -8   5  -7    0.12    0.26
   8   5   7    0.49    0.24
   9  -5   7    1.41    0.31
  -9   5  -7    1.14    0.36
   9   5   7    0.95    0.31
  10  -5   7    0.42    0.24
 -10   5  -7   -0.02    0.27
  10   5   7    0.36    0.27
  11  -5   7    0.08    0.23
  11   5   7   -0.06    0.23
  12  -5   7    0.15    0.26
  12   5   7   -0.13    0.27
  13  -6  -7    0.76    0.36
 -13   6   7   -0.08    0.27
  12  -6  -7    0.28    0.31
 -12   6   7    0.44    0.30
  11  -6  -7    0.24    0.27
 -11   6   7    0.45    0.28
 -11   6   7    0.12    0.25
  10  -6  -7    0.11    0.23
 -10   6   7    0.03    0.24
 -10   6   7   -0.20    0.21
   9  -6  -7    0.29    0.25
   9   6  -7    0.03    0.18
  -9   6   7   -0.14    0.19
  -9   6   7   -0.02    0.19
   8  -6  -7    0.52    0.26
  -8   6   7    0.32    0.23
  -8   6   7    0.52    0.24
   8   6  -7    0.46    0.19
   7  -6  -7    0.20    0.23
   7   6  -7    0.03    0.13
  -7   6   7   -0.11    0.17
  -7   6   7    0.09    0.21
  -6   6   7    3.00    0.43
  -6   6   7    2.56    0.35
   6   6  -7    3.05    0.32
   6   6  -7    3.00    0.26
  -5  -6   7    2.90    0.16
   5   6  -7    2.78    0.27
  -5   6   7    2.65    0.39
  -5   6   7    3.07    0.39
   5   6  -7    3.13    0.28
  -4   6   7    3.19    0.40
   4   6  -7    2.88    0.24
  -4   6   7    1.76    0.32
   4   6  -7    2.95    0.27
  -3   6   7    0.71    0.24
   3   6  -7    0.51    0.11
  -3   6   7    0.38    0.23
   3   6  -7    0.58    0.16
  -2   6   7    0.65    0.23
  -2   6   7    0.33    0.21
   2   6  -7    0.45    0.15
  -1   6   7    1.03    0.25
  -1   6   7    1.65    0.31
   1   6  -7    1.38    0.22
  -1   6   7    2.38    0.39
   0   6  -7   -0.04    0.12
   0   6   7   -0.20    0.13
   0   6   7    0.32    0.22
   0   6   7   -0.04    0.17
  -1   6  -7    0.02    0.07
  -1   6  -7    0.04    0.11
  -1   6  -7    0.12    0.14
   1   6   7    0.22    0.21
   1   6   7    0.05    0.14
   2  -6   7    1.12    0.15
   2   6   7    1.06    0.26
   2   6   7    0.81    0.27
  -2   6  -7    0.86    0.19
  -2   6  -7    0.89    0.22
  -2   6  -7    0.91    0.15
   3  -6   7    1.92    0.22
   3   6   7    1.17    0.27
  -3   6  -7    2.07    0.22
  -3   6  -7    1.74    0.27
  -3   6  -7    1.80    0.27
   4  -6   7    0.70    0.17
   4   6   7    0.42    0.22
  -4   6  -7    0.48    0.20
  -4   6  -7    0.77    0.23
  -4   6  -7    0.42    0.15
   5  -6   7    5.15    0.41
   5   6   7    5.31    0.54
  -5   6  -7    4.41    0.44
  -5   6  -7    4.86    0.49
   6  -6   7    0.45    0.19
  -6   6  -7    0.24    0.21
   6   6   7    0.42    0.23
   7  -6   7    0.85    0.22
  -7   6  -7    0.45    0.28
   7   6   7    0.92    0.28
   8  -6   7    0.08    0.19
   8   6   7   -0.04    0.20
  -8   6  -7    0.14    0.24
   9  -6   7    0.13    0.20
   9   6   7    0.18    0.23
  -9   6  -7    0.45    0.35
  10  -6   7    0.01    0.22
  10   6   7   -0.33    0.19
 -10   6  -7   -0.20    0.31
  11  -6   7    0.36    0.26
 -11   6  -7    0.00    0.22
  11   6   7   -0.34    0.21
  12  -6   7   -0.19    0.25
  12   6   7   -0.13    0.28
 -12   6  -7    0.18    0.26
  12  -7  -7    0.31    0.31
 -12   7   7    0.60    0.32
  11  -7  -7    0.19    0.29
 -11   7   7    0.24    0.27
 -11   7   7    0.22    0.28
  10  -7  -7   -0.42    0.20
 -10   7   7    0.32    0.25
 -10   7   7   -0.22    0.23
   9  -7  -7   -0.05    0.24
  -9   7   7   -0.23    0.22
  -9   7   7    0.09    0.23
   9   7  -7    0.08    0.20
   8  -7  -7    0.57    0.29
  -8   7   7    0.57    0.27
   8   7  -7    1.16    0.27
  -8   7   7    0.75    0.28
   7   7  -7    2.83    0.35
  -7   7   7    1.74    0.35
  -7   7   7    2.35    0.43
  -6   7   7    0.44    0.25
   6   7  -7    0.59    0.20
  -6   7   7    0.81    0.27
   5   7  -7    8.42    0.45
  -5   7   7    8.71    0.62
  -5   7   7    8.40    0.58
   5   7  -7    8.60    0.44
   4   7  -7    2.21    0.28
  -4   7   7    2.24    0.37
   4   7  -7    2.65    0.27
  -4   7   7    2.09    0.37
  -3   7   7    1.17    0.31
  -3   7   7    0.90    0.26
   3   7  -7    1.07    0.22
   3   7  -7    1.26    0.18
  -2   7   7    0.04    0.22
  -2   7   7    0.30    0.22
   2   7  -7    0.19    0.15
  -1   7   7    2.69    0.39
   1   7  -7    3.80    0.36
  -1   7   7    3.28    0.44
   0   7  -7    0.40    0.19
   0   7   7    0.16    0.21
   0   7   7    0.39    0.24
  -1   7  -7   10.00    0.53
   1   7   7    9.37    0.63
   1   7   7    8.73    0.57
   2   7   7    4.94    0.51
  -2   7  -7    4.20    0.38
   2   7   7    4.39    0.52
  -2   7  -7    4.67    0.44
   3  -7   7    0.25    0.13
   3   7   7    0.16    0.19
  -3   7  -7   -0.04    0.17
  -3   7  -7   -0.06    0.14
   4  -7   7    1.22    0.21
   4   7   7    1.33    0.31
  -4   7  -7    1.05    0.26
  -4   7  -7    1.33    0.27
   5  -7   7    0.69    0.21
  -5   7  -7    0.74    0.26
  -5   7  -7    0.65    0.23
   5   7   7    0.74    0.27
   6  -7   7   -0.21    0.15
   6   7   7   -0.04    0.18
  -6   7  -7   -0.11    0.21
  -6   7  -7    0.18    0.20
   7  -7   7    0.70    0.23
  -7   7  -7    0.29    0.24
   7   7   7    0.49    0.25
  -7   7  -7    1.00    0.28
   8  -7   7   -0.10    0.18
  -8   7  -7    0.20    0.22
   8   7   7   -0.24    0.20
  -8   7  -7   -0.35    0.21
   9  -7   7    0.12    0.23
  -9   7  -7   -0.33    0.26
   9   7   7   -0.03    0.24
  -9   7  -7   -0.10    0.19
  10  -7   7   -0.25    0.22
 -10   7  -7    0.15    0.24
 -10   7  -7    0.31    0.36
  10   7   7   -0.02    0.22
  11  -7   7    0.28    0.27
  11   7   7    0.59    0.30
 -11   7  -7   -0.09    0.24
  11  -8  -7   -0.26    0.27
 -11   8   7    0.55    0.35
 -11   8   7   -0.03    0.28
  10  -8  -7   -0.34    0.24
 -10   8   7    0.98    0.35
 -10   8   7    0.05    0.27
   9  -8  -7    0.64    0.32
  -9   8   7    1.00    0.33
  -9   8   7    0.69    0.33
  -8   8   7    0.60    0.29
   8   8  -7    0.07    0.20
  -8   8   7    0.29    0.27
   7   8  -7    1.40    0.29
  -7   8   7    0.94    0.31
  -7   8   7    1.39    0.36
  -6   8   7    0.04    0.21
  -6   8   7   -0.08    0.19
   6   8  -7    0.09    0.16
  -5   8   7    0.36    0.26
   5   8  -7    0.01    0.17
  -5   8   7    0.22    0.23
   5   8  -7   -0.14    0.13
   4   8  -7    2.65    0.33
  -4   8   7    2.50    0.42
  -4   8   7    3.21    0.46
   4   8  -7    3.01    0.31
   3   8  -7    0.64    0.17
   3   8  -7    0.57    0.21
  -3   8   7    0.91    0.31
  -3   8   7    0.80    0.30
  -2   8   7    0.14    0.23
   2   8  -7   -0.19    0.14
  -2   8   7    0.03    0.20
  -1   8   7   -0.05    0.20
   1   8  -7    0.21    0.18
  -1   8   7   -0.02    0.21
   0   8   7    3.50    0.48
   0   8   7    3.40    0.44
   0   8  -7    3.11    0.37
   1   8   7   -0.17    0.17
   1   8   7    0.24    0.25
  -1   8  -7    0.09    0.17
  -2   8  -7    0.74    0.23
   2   8   7    0.77    0.25
  -2   8  -7    0.84    0.22
   2   8   7    0.54    0.28
   3   8   7    2.06    0.37
  -3   8  -7    1.75    0.31
  -3   8  -7    2.25    0.33
   3   8   7    0.99    0.31
   4  -8   7    0.37    0.17
  -4   8  -7    0.30    0.21
   4   8   7    0.52    0.24
  -4   8  -7    0.43    0.22
   5  -8   7    0.14    0.17
   5   8   7   -0.07    0.18
  -5   8  -7   -0.03    0.21
  -5   8  -7   -0.02    0.19
   6  -8   7   -0.08    0.18
   6   8   7   -0.02    0.18
  -6   8  -7   -0.12    0.17
  -6   8  -7   -0.32    0.19
   7  -8   7    1.18    0.27
  -7   8  -7    1.52    0.39
  -7   8  -7    0.64    0.26
   7   8   7    0.60    0.29
   8  -8   7   -0.21    0.18
   8   8   7    0.13    0.23
  -8   8  -7    0.16    0.31
  -8   8  -7   -0.09    0.19
   9  -8   7    0.30    0.24
  -9   8  -7    0.13    0.25
   9   8   7    0.10    0.26
  -9   8  -7    0.39    0.29
  10  -8   7   -0.06    0.23
  10   8   7   -0.13    0.24
 -10   8  -7    0.38    0.29
 -10   8  -7   -0.15    0.36
 -10   9   7    0.06    0.26
 -10   9   7    0.18    0.33
  -9   9   7   -0.15    0.26
  -9   9   7    0.15    0.28
  -8   9   7    1.08    0.35
  -8   9   7    0.67    0.33
  -7   9   7    2.01    0.45
   7   9  -7    1.79    0.33
  -7   9   7    1.43    0.37
   6   9  -7    0.44    0.22
  -6   9   7    0.09    0.24
  -6   9   7   -0.13    0.24
   5   9  -7    0.07    0.16
  -5   9   7    0.09    0.26
  -5   9   7   -0.09    0.21
  -4   9   7    2.28    0.43
   4   9  -7    1.80    0.28
  -4   9   7    1.38    0.37
   4   9  -7    1.73    0.30
  -3   9   7    0.62    0.31
   3   9  -7    0.29    0.16
   3   9  -7    0.62    0.23
  -3   9   7    0.53    0.28
  -2   9   7    0.77    0.31
   2   9  -7    0.16    0.15
   2   9  -7   -0.04    0.17
  -2   9   7   -0.24    0.20
   1   9  -7    1.51    0.30
  -1   9   7    1.50    0.37
  -1   9   7    1.55    0.36
   0   9  -7    0.90    0.26
   0   9   7    1.21    0.31
   0   9   7    0.69    0.31
  -1   9  -7    0.40    0.23
   1   9   7    0.36    0.22
   1   9   7    0.54    0.30
   2   9   7    0.07    0.27
  -2   9  -7    0.23    0.18
   2   9   7    0.17    0.21
  -2   9  -7    0.12    0.20
   3   9   7   -0.05    0.22
  -3   9  -7   -0.03    0.18
   3   9   7    0.10    0.21
  -3   9  -7    0.15    0.18
   4   9   7    0.46    0.27
  -4   9  -7    0.48    0.23
  -4   9  -7    0.53    0.26
  -5   9  -7    0.12    0.24
   5   9   7   -0.15    0.20
  -5   9  -7   -0.12    0.18
   6  -9   7    0.08    0.17
  -6   9  -7    0.28    0.25
   6   9   7    0.34    0.28
  -6   9  -7    0.19    0.25
   7  -9   7    0.51    0.24
  -7   9  -7    0.53    0.32
  -7   9  -7    0.00    0.23
   7   9   7    0.08    0.25
   8  -9   7   -0.16    0.19
  -8   9  -7   -0.05    0.28
  -8   9  -7    0.07    0.23
   8   9   7    0.03    0.26
   9  -9   7    0.24    0.26
   9   9   7    0.16    0.26
  -9   9  -7    1.40    0.48
  -8  10   7    0.27    0.31
  -8  10   7    0.60    0.35
  -7  10   7    0.04    0.28
  -7  10   7    0.75    0.33
  -6  10   7    0.19    0.27
   6  10  -7    0.09    0.21
  -6  10   7    0.17    0.27
  -5  10   7    0.42    0.29
  -5  10   7    0.43    0.31
   5  10  -7    0.40    0.21
   4  10  -7    0.02    0.21
  -4  10   7    0.33    0.29
   4  10  -7   -0.02    0.16
  -4  10   7    0.65    0.31
  -3  10   7   -0.08    0.25
   3  10  -7    0.26    0.22
  -3  10   7    0.19    0.24
   3  10  -7    0.28    0.16
   2  10  -7   -0.11    0.19
   2  10  -7    0.16    0.17
  -2  10   7   -0.05    0.25
  -2  10   7   -0.20    0.23
  -1  10   7    0.11    0.30
   1  10  -7    0.05    0.21
  -1  10   7    0.39    0.26
   0  10  -7    0.13    0.21
   0  10   7    0.09    0.22
   0  10   7    0.39    0.30
   1  10   7   -0.13    0.24
  -1  10  -7   -0.10    0.18
   1  10   7   -0.25    0.18
  -2  10  -7    0.11    0.20
   2  10   7   -0.15    0.19
  -2  10  -7   -0.04    0.19
   2  10   7    0.34    0.28
   3  10   7    0.68    0.30
   3  10   7    0.24    0.31
  -3  10  -7    0.34    0.23
  -3  10  -7    0.27    0.23
  -4  10  -7    0.20    0.24
  -4  10  -7   -0.11    0.21
   4  10   7   -0.09    0.21
  -5  10  -7    0.34    0.29
  -5  10  -7    0.52    0.28
   5  10   7    0.24    0.25
  -6  10  -7    1.35    0.39
  -6  10  -7    0.76    0.31
   6  10   7    0.39    0.28
   7 -10   7   -0.34    0.18
   7  10   7    0.05    0.25
  -7  10  -7    0.09    0.31
  -7  10  -7   -0.11    0.22
  -6  11   7   -0.01    0.32
  -6  11   7   -0.10    0.26
  -5  11   7   -0.08    0.26
  -5  11   7   -0.15    0.27
  -4  11   7   -0.18    0.26
   4  11  -7    0.13    0.20
  -4  11   7    0.25    0.32
   3  11  -7    0.19    0.20
   3  11  -7    0.05    0.22
  -3  11   7    0.83    0.36
  -3  11   7    0.32    0.28
   2  11  -7   -0.08    0.16
   2  11  -7   -0.37    0.20
  -2  11   7    0.03    0.28
  -2  11   7    0.21    0.26
  -1  11   7    0.06    0.24
   1  11  -7    0.09    0.23
   1  11  -7   -0.09    0.17
  -1  11   7   -0.20    0.27
   0  11   7    0.49    0.33
   0  11   7    0.96    0.34
   0  11  -7    1.04    0.30
   1  11   7   -0.12    0.23
  -1  11  -7    0.07    0.23
   1  11   7    0.08    0.28
   2  11   7   -0.14    0.20
   2  11   7    0.22    0.31
  -2  11  -7   -0.07    0.23
  -2  11  -7    0.13    0.24
   3  11   7    0.12    0.29
   3  11   7   -0.17    0.23
  -3  11  -7   -0.16    0.24
  -3  11  -7   -0.19    0.22
  -4  11  -7   -0.22    0.21
   4  11   7    0.16    0.27
  -4  11  -7    0.24    0.26
  -5  11  -7    0.29    0.30
 -15   0   8    0.46    0.33
 -14   0   8    0.52    0.30
  13   0  -8    0.10    0.25
 -13   0   8   -0.11    0.20
 -12   0   8    0.01    0.22
  12   0  -8    0.25    0.24
 -11   0   8   -0.07    0.20
  11   0  -8    0.02    0.21
 -10   0   8   15.58    0.78
  10   0  -8   16.90    0.80
  -9   0   8   -0.14    0.18
   9   0  -8   -0.10    0.16
   9   0  -8   -0.10    0.18
   8   0  -8    4.19    0.47
  -8   0   8    5.15    0.45
   8   0  -8    5.59    0.46
   7   0  -8   -0.16    0.10
   7   0  -8   -0.12    0.13
  -7   0   8    0.20    0.15
   6   0  -8    0.46    0.15
  -6   0   8    0.05    0.14
   6   0  -8    0.46    0.18
  -5   0   8    0.11    0.11
  -5   0   8   -0.01    0.10
   5   0  -8    0.00    0.10
   5   0  -8    0.02    0.06
   4   0  -8    5.35    0.24
  -4   0   8    5.60    0.32
   4   0  -8    5.08    0.31
  -4   0   8    5.41    0.31
  -3   0   8    0.15    0.10
  -3   0   8    0.03    0.10
   3   0  -8   -0.08    0.09
  -2   0   8   30.70    0.82
  -2   0   8   29.41    0.82
   2   0  -8   31.33    0.83
   1   0  -8    0.02    0.11
  -1   0   8   -0.10    0.09
  -1   0   8    0.20    0.11
   0   0   8   -0.01    0.09
   0   0  -8   -0.02    0.10
  -1   0  -8    0.07    0.11
   1   0   8    0.08    0.10
  -2   0  -8   14.08    0.61
   2   0   8   14.34    0.53
   3   0   8   -0.05    0.11
  -3   0  -8    0.13    0.13
  -4   0  -8    3.96    0.41
   4   0   8    3.45    0.33
   5   0   8   -0.07    0.10
  -5   0  -8   -0.27    0.13
  -6   0  -8    7.15    0.63
   6   0   8    8.18    0.48
   7   0   8   -0.03    0.14
  -7   0  -8   -0.14    0.19
  -8   0  -8    5.49    0.63
   8   0   8    4.89    0.48
   9   0   8   -0.04    0.17
  -9   0  -8   -0.20    0.21
  10   0   8    0.20    0.21
  11   0   8   -0.23    0.20
  12   0   8    0.19    0.26
  13   0   8    0.40    0.30
 -15  -1   8    0.37    0.31
 -15   1   8   -0.06    0.30
  14  -1  -8    0.59    0.29
 -14   1   8    1.07    0.35
  13  -1  -8    0.47    0.27
 -13   1   8    0.07    0.27
  12  -1  -8    0.03    0.22
 -12   1   8   -0.19    0.20
 -11  -1   8    4.48    0.50
  11  -1  -8    5.13    0.55
  11   1  -8    3.69    0.45
 -11   1   8    3.77    0.48
  10  -1  -8   17.94    0.83
 -10  -1   8   16.30    0.76
  10   1  -8   15.83    0.77
 -10   1   8   15.33    0.79
   9  -1  -8    4.95    0.48
  -9  -1   8    5.11    0.47
  -9   1   8    5.16    0.28
   9   1  -8    5.64    0.57
  -9   1   8    4.30    0.46
   9   1  -8    4.73    0.45
   8  -1  -8    0.35    0.18
  -8  -1   8    0.72    0.21
   8   1  -8    0.50    0.19
   8   1  -8    0.32    0.19
  -8   1   8    0.58    0.22
  -8   1   8    0.42    0.14
  -7  -1   8    8.52    0.47
   7  -1  -8    9.53    0.53
  -7  -1   8   10.07    0.49
  -7   1   8    8.84    0.51
   7   1  -8    8.77    0.54
  -7   1   8   10.24    0.37
   7   1  -8    9.92    0.48
  -6  -1   8    1.02    0.19
   6  -1  -8    0.73    0.12
   6  -1  -8    0.82    0.19
  -6  -1   8    0.86    0.18
   6   1  -8    0.93    0.18
  -6   1   8    0.67    0.15
   6   1  -8    0.75    0.20
  -6   1   8    0.67    0.19
  -5  -1   8    5.83    0.32
  -5  -1   8    5.35    0.32
   5  -1  -8    5.66    0.26
   5  -1  -8    5.64    0.36
   5   1  -8    5.94    0.32
   5   1  -8    6.12    0.38
  -5   1   8    5.32    0.36
   4  -1  -8    5.38    0.28
  -4  -1   8    5.21    0.28
  -4  -1   8    5.54    0.30
   4  -1  -8    4.67    0.32
  -4   1   8    4.84    0.33
   4   1  -8    5.73    0.29
   4   1  -8    6.08    0.23
  -4   1   8    5.65    0.35
   3  -1  -8    7.37    0.34
  -3  -1   8    8.04    0.33
  -3  -1   8    8.13    0.33
   3   1  -8    8.30    0.33
  -3   1   8    7.51    0.39
  -3   1   8    7.76    0.39
  -2  -1   8    1.22    0.15
  -2  -1   8    1.27    0.15
  -2   1   8    1.47    0.20
  -2   1   8    1.03    0.19
  -1  -1   8   92.82    1.99
  -1  -1   8   94.46    2.00
   1   1  -8   95.68    2.12
  -1   1   8   95.36    2.13
  -1   1   8   97.02    2.12
   0  -1   8   60.03    1.35
   0  -1  -8   59.71    1.57
   0   1  -8   60.67    1.46
   0   1   8   59.92    1.46
  -1  -1  -8   58.10    1.55
   1  -1   8   57.24    1.32
  -1   1  -8   55.85    1.43
   1   1   8   58.97    1.43
   2  -1   8    3.14    0.25
  -2  -1  -8    3.30    0.35
  -2   1  -8    3.26    0.32
   2   1   8    3.32    0.31
   3  -1   8    0.67    0.15
  -3  -1  -8    0.38    0.18
  -3   1  -8    0.51    0.17
   3   1   8    0.52    0.16
   4  -1   8    6.64    0.37
  -4  -1  -8    4.63    0.47
   4   1   8    5.87    0.38
  -4   1  -8    5.87    0.43
   5  -1   8    2.51    0.29
  -5  -1  -8    2.94    0.40
  -5   1  -8    2.64    0.36
   5   1   8    2.59    0.32
   6  -1   8    1.92    0.27
  -6  -1  -8    1.43    0.32
   6   1   8    1.73    0.28
  -6   1  -8    1.87    0.33
  -7  -1  -8    2.20    0.41
   7  -1   8    2.13    0.31
   7   1   8    2.97    0.38
  -7   1  -8    1.93    0.38
   8  -1   8    1.45    0.29
  -8  -1  -8    1.03    0.32
  -8   1  -8    1.35    0.35
   8   1   8    1.21    0.27
   9  -1   8   -0.15    0.16
  -9   1  -8    0.11    0.26
   9   1   8    0.13    0.21
  10  -1   8    0.01    0.19
  10   1   8    0.62    0.25
  11  -1   8    1.07    0.31
  11   1   8    0.38    0.25
  12  -1   8    0.08    0.22
  12   1   8    0.32    0.27
  13  -1   8   -0.19    0.22
  13   1   8    0.05    0.26
  14  -2  -8   -0.07    0.26
 -14   2   8    0.25    0.31
  13  -2  -8    2.27    0.46
 -13   2   8    3.11    0.51
  12  -2  -8   -0.08    0.23
 -12   2   8   -0.02    0.23
  11  -2  -8    0.39    0.26
 -11   2   8    0.92    0.31
  10  -2  -8    2.34    0.38
 -10   2   8    1.43    0.33
  10   2  -8    1.98    0.32
   9  -2  -8    2.29    0.37
  -9   2   8    2.14    0.25
   9   2  -8    2.85    0.41
  -9   2   8    1.93    0.35
  -8  -2   8   25.16    0.85
   8  -2  -8   24.11    0.95
  -8   2   8   24.68    0.97
  -8   2   8   25.00    0.75
   8   2  -8   25.59    0.99
   8   2  -8   25.28    0.85
  -7  -2   8    0.02    0.12
  -7  -2   8    0.15    0.14
   7  -2  -8    0.12    0.17
   7   2  -8   -0.02    0.12
  -7   2   8    0.22    0.15
  -7   2   8    0.26    0.19
   7   2  -8    0.25    0.16
  -7   2   8    0.22    0.19
  -6  -2   8    1.43    0.19
   6  -2  -8    1.55    0.26
  -6  -2   8    1.24    0.20
  -6   2   8    2.03    0.32
   6   2  -8    1.42    0.19
  -6   2   8    1.32    0.25
   6   2  -8    1.21    0.22
  -6   2   8    1.44    0.21
  -5  -2   8    0.03    0.08
   5  -2  -8    0.25    0.15
  -5  -2   8    0.03    0.10
  -5   2   8    0.18    0.15
  -5   2   8    0.38    0.17
  -5   2   8    0.12    0.14
   5   2  -8    0.32    0.11
   5   2  -8   -0.10    0.10
  -4  -2   8    0.12    0.07
  -4  -2   8    0.21    0.09
  -4   2   8    0.14    0.13
   4   2  -8    0.04    0.07
  -4   2   8    0.11    0.14
  -4   2   8    0.03    0.12
   4   2  -8    0.05    0.10
  -3  -2   8    0.07    0.06
  -3  -2   8   -0.01    0.08
  -3   2   8    0.10    0.12
   3   2  -8    0.17    0.09
  -2  -2   8    3.24    0.16
  -2  -2   8    2.62    0.16
   2   2  -8    3.07    0.16
   2   2  -8    2.96    0.20
  -2   2   8    3.33    0.32
  -1  -2   8    1.57    0.13
  -1  -2   8    1.66    0.13
   1   2  -8    1.62    0.14
  -1   2   8    1.75    0.24
   1   2  -8    1.56    0.16
   0  -2   8    0.25    0.08
   0  -2  -8    0.17    0.14
   0   2  -8    0.21    0.10
   0   2   8    0.27    0.14
   1  -2   8    0.27    0.10
  -1  -2  -8    0.24    0.17
  -1   2  -8    0.25    0.12
   1   2   8    0.26    0.13
   2  -2   8    0.68    0.14
  -2  -2  -8    0.83    0.23
  -2   2  -8    0.87    0.17
   2   2   8    0.79    0.20
  -3  -2  -8   18.02    0.81
   3  -2   8   17.86    0.60
   3   2   8   18.10    0.70
  -3   2  -8   19.13    0.71
   4  -2   8   14.50    0.54
  -4  -2  -8   13.65    0.71
  -4   2  -8   13.08    0.64
   4   2   8   12.67    0.60
   5  -2   8    1.00    0.20
  -5  -2  -8    1.36    0.31
   5   2   8    1.17    0.24
  -5   2  -8    1.07    0.26
  -6  -2  -8    0.35    0.22
   6  -2   8    0.23    0.15
  -6   2  -8   -0.32    0.13
   6   2   8    0.10    0.14
  -7  -2  -8   -0.12    0.18
   7  -2   8    0.12    0.17
   7   2   8   -0.03    0.15
  -7   2  -8    0.10    0.22
   8  -2   8    1.12    0.27
  -8  -2  -8    1.50    0.39
   8   2   8    1.30    0.30
  -8   2  -8    1.42    0.37
   9  -2   8    0.53    0.24
   9   2   8    1.06    0.31
  -9   2  -8    0.95    0.36
  10  -2   8    0.98    0.30
  10   2   8    0.54    0.24
 -10   2  -8    0.05    0.27
  11  -2   8    0.79    0.28
  11   2   8    0.48    0.26
  12  -2   8   -0.56    0.18
  12   2   8    0.14    0.24
  13  -2   8    0.32    0.27
  13   2   8    0.31    0.32
  14  -3  -8    0.05    0.28
 -14   3   8    0.00    0.28
  13  -3  -8    0.11    0.27
 -13   3   8    0.16    0.27
  12  -3  -8    0.09    0.27
 -12   3   8    0.15    0.25
  11  -3  -8    2.52    0.43
 -11   3   8    2.43    0.44
  10  -3  -8    0.55    0.27
 -10   3   8    0.76    0.28
 -10   3   8    0.59    0.20
   9  -3  -8    0.52    0.23
   9   3  -8    0.80    0.27
  -9   3   8    0.31    0.23
  -9   3   8    0.74    0.21
   8  -3  -8    7.97    0.57
   8   3  -8    8.57    0.55
  -8   3   8    8.12    0.57
  -8   3   8    9.42    0.46
   8   3  -8    8.21    0.45
  -7  -3   8   11.51    0.50
  -7  -3   8   12.21    0.48
   7  -3  -8   13.05    0.68
   7   3  -8   12.68    0.61
  -7   3   8   12.74    0.54
   7   3  -8   13.40    0.52
  -7   3   8   12.37    0.66
  -6  -3   8    2.88    0.23
   6  -3  -8    2.81    0.36
  -6  -3   8    2.34    0.23
   6   3  -8    2.55    0.23
   6   3  -8    2.68    0.29
  -6   3   8    2.24    0.32
  -6   3   8    2.25    0.28
  -6   3   8    3.39    0.42
  -5  -3   8    0.24    0.11
   5  -3  -8    0.41    0.17
  -5  -3   8    0.15    0.06
   5   3  -8    0.20    0.11
  -5   3   8    0.22    0.16
  -5   3   8    0.41    0.21
   5   3  -8    0.31    0.10
  -5   3   8   -0.02    0.14
  -4  -3   8    3.05    0.17
  -4  -3   8    2.69    0.15
   4   3  -8    3.17    0.21
   4   3  -8    2.63    0.16
   4   3  -8    3.24    0.17
  -4   3   8    3.03    0.37
  -4   3   8    3.27    0.32
  -4   3   8    3.01    0.34
  -3   3   8    0.06    0.15
  -3   3   8    0.23    0.14
   3   3  -8    0.41    0.09
  -2   3   8    0.35    0.16
   2   3  -8    0.30    0.07
  -2   3   8    0.45    0.19
   2   3  -8    0.35    0.07
  -1   3   8    0.22    0.15
   1   3  -8    0.03    0.06
   0  -3   8    0.46    0.07
   0   3  -8    0.56    0.08
   0   3  -8    0.36    0.09
   0   3   8    0.67    0.18
  -1  -3  -8    0.10    0.15
   1  -3   8    0.08    0.08
   1   3   8    0.00    0.11
  -1   3  -8    0.20    0.09
   2  -3   8   13.88    0.46
  -2  -3  -8   14.80    0.73
   2   3   8   14.90    0.63
  -2   3  -8   13.96    0.54
   3  -3   8    3.44    0.25
  -3  -3  -8    2.81    0.39
  -3   3  -8    3.04    0.31
   3   3   8    2.47    0.31
  -4  -3  -8    1.25    0.31
   4  -3   8    1.12    0.19
   4   3   8    0.81    0.22
  -4   3  -8    0.98    0.23
   5  -3   8    2.05    0.26
  -5  -3  -8    2.19    0.38
  -5   3  -8    1.86    0.31
   5   3   8    1.60    0.27
   6  -3   8    3.58    0.36
  -6  -3  -8    2.84    0.45
  -6   3  -8    3.92    0.47
   6   3   8    3.03    0.38
   7  -3   8    0.10    0.16
  -7  -3  -8    0.41    0.25
   7   3   8    0.34    0.19
  -7   3  -8    0.24    0.25
   8  -3   8    0.14    0.18
   8   3   8   -0.04    0.18
  -8   3  -8    0.19    0.26
   9  -3   8    0.00    0.18
  -9   3  -8    0.11    0.24
   9   3   8   -0.13    0.18
  10  -3   8   -0.12    0.19
  10   3   8    0.34    0.26
 -10   3  -8   -0.03    0.27
  11  -3   8    0.63    0.28
  11   3   8    0.22    0.26
  12  -3   8   -0.19    0.21
  12   3   8    0.32    0.28
  13  -3   8    0.28    0.27
  13   3   8    0.24    0.32
  14  -4  -8    0.18    0.30
 -14   4   8    0.26    0.32
  13  -4  -8    0.45    0.30
 -13   4   8    0.47    0.33
  12  -4  -8    0.30    0.29
 -12   4   8   -0.32    0.18
  11  -4  -8    1.35    0.37
 -11   4   8    0.94    0.32
  10  -4  -8    0.32    0.25
 -10   4   8    0.63    0.28
 -10   4   8    0.54    0.23
   9  -4  -8    0.40    0.24
   9   4  -8    0.47    0.22
  -9   4   8    0.98    0.30
  -9   4   8    0.43    0.21
   8  -4  -8    0.50    0.25
  -8   4   8    0.76    0.22
   8   4  -8    0.83    0.23
  -8   4   8    0.77    0.28
   7  -4  -8    0.14    0.17
  -7   4   8   -0.09    0.17
  -7   4   8    0.32    0.18
   7   4  -8   -0.05    0.13
  -6  -4   8    3.94    0.26
  -6  -4   8    4.22    0.25
   6  -4  -8    5.25    0.50
   6   4  -8    4.47    0.27
  -6   4   8    4.83    0.41
   6   4  -8    4.78    0.33
  -6   4   8    4.13    0.44
  -5  -4   8    0.05    0.07
  -5  -4   8   -0.11    0.07
   5   4  -8   -0.02    0.08
  -5   4   8   -0.10    0.15
   5   4  -8   -0.01    0.07
   5   4  -8    0.04    0.07
  -5   4   8    0.07    0.17
  -5   4   8   -0.17    0.13
  -4   4   8    5.69    0.40
   4   4  -8    5.93    0.27
  -4   4   8    6.68    0.47
   4   4  -8    6.34    0.27
   3   4  -8    0.01    0.08
  -3   4   8    0.03    0.13
  -3   4   8   -0.15    0.15
  -2   4   8    1.16    0.24
   2   4  -8    1.57    0.19
  -2   4   8    1.75    0.28
  -1   4   8    1.76    0.29
  -1   4   8    2.12    0.29
   0   4   8    0.61    0.19
   0   4  -8    0.56    0.09
   1  -4   8    1.37    0.12
  -1   4  -8    0.99    0.15
   1   4   8    1.09    0.22
   2  -4   8    0.17    0.10
  -2  -4  -8    0.02    0.17
   2   4   8    0.20    0.15
  -2   4  -8    0.09    0.11
   3  -4   8    1.12    0.17
  -3  -4  -8    1.28    0.30
   3   4   8    1.52    0.27
  -3   4  -8    1.38    0.22
   4  -4   8    0.64    0.16
  -4  -4  -8    0.47    0.23
   4   4   8    0.31    0.19
  -4   4  -8    0.46    0.19
  -5  -4  -8    3.67    0.50
   5  -4   8    2.61    0.29
   5   4   8    3.42    0.40
  -5   4  -8    3.74    0.41
   6  -4   8    1.17    0.24
  -6   4  -8    0.91    0.27
   6   4   8    1.01    0.26
   7  -4   8    2.40    0.33
  -7   4  -8    2.41    0.42
   7   4   8    2.02    0.35
   8  -4   8    0.14    0.18
   8   4   8    0.02    0.19
  -8   4  -8   -0.23    0.20
   9  -4   8   -0.18    0.17
   9   4   8   -0.01    0.20
  -9   4  -8   -0.34    0.22
  10  -4   8    0.53    0.25
  10   4   8    0.54    0.29
 -10   4  -8    0.80    0.38
  11  -4   8   -0.03    0.22
  11   4   8    0.01    0.26
  12  -4   8    0.16    0.25
  12   4   8   -0.38    0.20
  13  -5  -8   -0.11    0.27
 -13   5   8    0.15    0.29
  12  -5  -8    0.20    0.28
 -12   5   8    0.82    0.33
  11  -5  -8    1.41    0.38
  10  -5  -8    0.78    0.29
 -10   5   8    0.23    0.25
 -10   5   8    0.67    0.25
   9  -5  -8    1.47    0.34
  -9   5   8    0.91    0.27
   9   5  -8    0.87    0.27
  -9   5   8    1.17    0.31
   8  -5  -8    0.89    0.28
  -8   5   8    0.64    0.26
   8   5  -8    0.86    0.24
  -8   5   8    0.70    0.24
   7  -5  -8   -0.19    0.17
   7   5  -8   -0.02    0.14
  -7   5   8   -0.19    0.15
  -7   5   8    0.07    0.17
  -6  -5   8    2.56    0.20
   6  -5  -8    2.65    0.38
  -6   5   8    1.69    0.30
   6   5  -8    2.54    0.19
   6   5  -8    2.42    0.28
  -6   5   8    2.83    0.39
   5   5  -8    2.23    0.23
  -5   5   8    2.43    0.37
   5   5  -8    2.27    0.20
  -5   5   8    2.33    0.34
  -4   5   8    2.46    0.35
   4   5  -8    2.17    0.18
   4   5  -8    2.20    0.21
  -4   5   8    1.59    0.29
   3   5  -8    8.88    0.38
  -3   5   8    8.15    0.52
  -3   5   8    7.92    0.53
  -2   5   8    0.22    0.20
  -2   5   8    0.37    0.18
   2   5  -8    0.23    0.12
   1   5  -8    2.76    0.27
  -1   5   8    2.59    0.34
  -1   5   8    3.18    0.39
   0   5   8   13.13    0.65
   0   5   8   13.56    0.68
   0   5  -8   13.15    0.40
   0   5  -8   12.04    0.52
  -1   5  -8    1.57    0.13
   1   5   8    1.35    0.26
  -1   5  -8    1.11    0.16
   2  -5   8    2.14    0.18
  -2   5  -8    1.72    0.22
   2   5   8    1.74    0.30
   3  -5   8    0.93    0.16
  -3  -5  -8    0.98    0.30
  -3   5  -8    1.40    0.23
   3   5   8    1.11    0.26
  -4  -5  -8   -0.18    0.18
   4  -5   8    0.18    0.14
  -4   5  -8    0.26    0.18
   4   5   8    0.29    0.19
   5  -5   8    0.54    0.18
   5   5   8    0.24    0.22
  -5   5  -8    0.54    0.23
   6  -5   8    0.07    0.16
  -6   5  -8   -0.12    0.18
   6   5   8    0.20    0.19
   7  -5   8    1.36    0.27
   7   5   8    1.19    0.30
  -7   5  -8    1.23    0.33
   8  -5   8    1.83    0.32
   8   5   8    1.79    0.36
  -8   5  -8    1.74    0.42
   9  -5   8    0.18    0.21
   9   5   8    0.16    0.22
  -9   5  -8    0.34    0.28
  10  -5   8   -0.17    0.19
  10   5   8    0.02    0.23
 -10   5  -8    0.17    0.31
  11  -5   8    0.26    0.24
  11   5   8    0.30    0.28
  12  -5   8    0.05    0.24
  12   5   8    0.31    0.32
  13  -6  -8    0.42    0.36
 -13   6   8    0.10    0.33
  12  -6  -8    0.23    0.31
 -12   6   8   -0.32    0.26
  11  -6  -8    0.04    0.27
 -11   6   8    0.20    0.28
 -11   6   8    0.08    0.27
  10  -6  -8   -0.25    0.22
 -10   6   8   -0.01    0.23
 -10   6   8   -0.06    0.21
   9  -6  -8    0.26    0.25
  -9   6   8   -0.28    0.17
  -9   6   8   -0.12    0.20
   9   6  -8    0.15    0.18
   8  -6  -8   -0.12    0.20
  -8   6   8   -0.04    0.22
  -8   6   8   -0.38    0.17
   8   6  -8    0.11    0.15
   7  -6  -8    2.59    0.42
  -7   6   8    2.17    0.36
  -7   6   8    2.79    0.44
   6   6  -8    0.77    0.19
  -6   6   8    0.99    0.27
  -6   6   8    0.41    0.24
  -5   6   8    0.08    0.19
   5   6  -8   -0.10    0.09
   5   6  -8   -0.06    0.12
  -5   6   8   -0.03    0.19
   4   6  -8    0.31    0.15
  -4   6   8   -0.02    0.16
   4   6  -8    0.49    0.11
  -3   6   8    1.66    0.31
   3   6  -8    2.03    0.25
   3   6  -8    2.02    0.15
  -3   6   8    2.36    0.37
  -2   6   8    0.00    0.16
   2   6  -8    0.41    0.15
  -2   6   8    0.31    0.22
  -1   6   8    0.75    0.25
   1   6  -8    0.90    0.19
  -1   6   8    0.88    0.29
   0   6   8    8.28    0.57
   0   6  -8    8.84    0.46
   0   6   8    7.46    0.52
  -1   6  -8    1.29    0.23
  -1   6  -8    1.47    0.20
   1   6   8    1.54    0.28
   1   6   8    1.93    0.35
   2  -6   8    3.28    0.20
  -2   6  -8    2.44    0.27
  -2   6  -8    2.78    0.33
   2   6   8    3.56    0.43
   3  -6   8   -0.03    0.11
  -3   6  -8   -0.07    0.15
  -3   6  -8    0.20    0.16
   3   6   8    0.01    0.16
   4  -6   8    1.57    0.22
   4   6   8    1.24    0.28
  -4   6  -8    1.50    0.29
   5  -6   8    3.98    0.36
  -5   6  -8    3.82    0.44
   5   6   8    3.33    0.43
   6  -6   8    0.37    0.18
  -6   6  -8    0.42    0.24
   6   6   8    0.11    0.20
   7  -6   8    0.48    0.21
  -7   6  -8    0.62    0.30
   7   6   8    0.34    0.23
   8  -6   8    0.60    0.24
  -8   6  -8    1.00    0.35
   8   6   8    1.01    0.30
   9  -6   8   -0.03    0.18
  -9   6  -8    0.15    0.29
   9   6   8    0.20    0.24
  10  -6   8    0.27    0.22
 -10   6  -8    1.10    0.41
  10   6   8    0.22    0.25
  11  -6   8    0.47    0.27
  11   6   8   -0.20    0.24
  12  -7  -8    0.28    0.33
 -12   7   8    0.22    0.29
  11  -7  -8    0.63    0.34
 -11   7   8    0.00    0.28
 -11   7   8    0.06    0.29
  10  -7  -8    0.22    0.27
 -10   7   8   -0.39    0.21
 -10   7   8   -0.42    0.21
   9  -7  -8    0.22    0.28
   9   7  -8    0.23    0.20
  -9   7   8    0.32    0.26
  -9   7   8    0.18    0.25
  -8   7   8   -0.11    0.22
  -8   7   8   -0.01    0.23
   8   7  -8    0.30    0.18
   7   7  -8    2.69    0.34
  -7   7   8    2.92    0.46
  -7   7   8    2.73    0.41
  -6   7   8    0.82    0.28
  -6   7   8    1.81    0.38
   6   7  -8    1.18    0.23
   5   7  -8    5.19    0.36
  -5   7   8    5.87    0.59
   5   7  -8    4.84    0.33
  -5   7   8    4.82    0.52
   4   7  -8    1.03    0.17
  -4   7   8    1.02    0.28
  -4   7   8    0.71    0.29
   4   7  -8    0.74    0.19
  -3   7   8    2.01    0.36
  -3   7   8    2.01    0.36
   3   7  -8    1.64    0.25
   3   7  -8    1.69    0.18
   2   7  -8   -0.09    0.15
  -2   7   8   -0.08    0.18
  -2   7   8   -0.15    0.22
  -1   7   8    0.51    0.28
  -1   7   8    0.13    0.19
   1   7  -8    0.28    0.17
   0   7   8    0.64    0.27
   0   7  -8    0.28    0.17
   0   7   8    0.19    0.20
  -1   7  -8    0.17    0.13
  -1   7  -8   -0.23    0.13
   1   7   8    0.00    0.22
   1   7   8    0.34    0.22
  -2   7  -8    2.58    0.34
  -2   7  -8    3.52    0.35
   2   7   8    3.28    0.47
   2   7   8    3.23    0.42
   3  -7   8    2.50    0.24
   3   7   8    2.31    0.38
  -3   7  -8    1.70    0.28
  -3   7  -8    2.65    0.36
   4  -7   8    0.43    0.17
  -4   7  -8    0.34    0.20
  -4   7  -8    0.46    0.21
   4   7   8    0.11    0.21
   5  -7   8    0.35    0.17
   5   7   8    0.14    0.19
  -5   7  -8   -0.02    0.17
  -5   7  -8    0.29    0.20
   6  -7   8    0.44    0.20
  -6   7  -8    0.15    0.19
   6   7   8    0.63    0.26
  -6   7  -8    0.52    0.27
   7  -7   8    0.29    0.21
   7   7   8    0.45    0.25
  -7   7  -8    0.07    0.20
  -7   7  -8   -0.17    0.22
   8  -7   8   -0.15    0.17
  -8   7  -8   -0.04    0.19
   8   7   8   -0.08    0.21
  -8   7  -8    0.39    0.28
   9  -7   8   -0.04    0.22
  -9   7  -8    0.18    0.30
   9   7   8   -0.02    0.21
  -9   7  -8   -0.23    0.20
  10  -7   8    0.76    0.27
  10   7   8    0.28    0.26
 -10   7  -8    0.56    0.34
 -10   7  -8    0.33    0.26
  11  -8  -8   -0.09    0.31
 -11   8   8    0.23    0.32
 -11   8   8    0.13    0.31
  10  -8  -8    0.08    0.29
 -10   8   8    0.11    0.29
 -10   8   8    0.15    0.30
  -9   8   8    0.30    0.28
  -9   8   8    0.02    0.25
  -8   8   8    0.42    0.30
   8   8  -8    0.84    0.26
  -8   8   8    0.82    0.33
  -7   8   8    0.32    0.27
   7   8  -8    0.15    0.18
  -7   8   8   -0.03    0.23
  -6   8   8    0.93    0.32
  -6   8   8    0.88    0.31
   6   8  -8    0.45    0.19
   5   8  -8    2.39    0.29
  -5   8   8    2.66    0.44
  -5   8   8    2.45    0.42
  -4   8   8    3.41    0.47
   4   8  -8    2.71    0.33
  -4   8   8    2.56    0.43
   4   8  -8    2.63    0.27
  -3   8   8    0.31    0.23
   3   8  -8    0.88    0.23
  -3   8   8    0.34    0.27
   3   8  -8    0.61    0.16
  -2   8   8    2.97    0.47
  -2   8   8    2.64    0.43
   2   8  -8    2.58    0.33
   1   8  -8    0.28    0.19
  -1   8   8    0.48    0.25
  -1   8   8    0.26    0.24
   0   8  -8    1.30    0.27
   0   8   8    0.86    0.31
   0   8   8    0.72    0.27
  -1   8  -8    1.30    0.23
   1   8   8    1.19    0.37
  -1   8  -8    0.90    0.25
   1   8   8    1.05    0.30
  -2   8  -8    0.16    0.17
  -2   8  -8    0.20    0.19
   2   8   8    0.03    0.18
   2   8   8    0.02    0.24
  -3   8  -8    2.35    0.35
  -3   8  -8    1.63    0.29
   3   8   8    1.62    0.35
   4  -8   8    0.50    0.17
   4   8   8    0.48    0.24
  -4   8  -8    0.20    0.19
  -4   8  -8    0.71    0.25
   5  -8   8    0.21    0.17
  -5   8  -8    0.09    0.19
  -5   8  -8    0.38    0.24
   5   8   8    0.34    0.24
   6  -8   8    0.26    0.19
   6   8   8   -0.01    0.22
  -6   8  -8    0.01    0.18
  -6   8  -8    0.16    0.25
   7  -8   8    0.41    0.23
  -7   8  -8    0.19    0.22
   7   8   8    0.33    0.26
  -7   8  -8    0.74    0.30
   8  -8   8   -0.29    0.18
  -8   8  -8    0.23    0.24
  -8   8  -8    0.24    0.32
   8   8   8    0.08    0.25
   9  -8   8   -0.08    0.21
  -9   8  -8   -0.03    0.29
   9   8   8    0.21    0.28
  -9   8  -8   -0.07    0.21
  -9   9   8    0.34    0.30
  -9   9   8    0.61    0.35
  -8   9   8    0.88    0.37
   8   9  -8    0.77    0.28
  -8   9   8    0.95    0.37
   7   9  -8    0.58    0.23
  -7   9   8    0.34    0.30
  -7   9   8    0.42    0.29
  -6   9   8    0.55    0.30
  -6   9   8    0.31    0.28
   6   9  -8    0.22    0.18
  -5   9   8    0.36    0.27
   5   9  -8    0.39    0.18
  -5   9   8    0.56    0.30
  -4   9   8   -0.19    0.22
   4   9  -8   -0.05    0.18
  -4   9   8    0.20    0.27
   4   9  -8    0.11    0.13
  -3   9   8    0.21    0.27
  -3   9   8    0.53    0.28
   3   9  -8    0.33    0.15
   3   9  -8    0.47    0.22
  -2   9   8    0.31    0.25
   2   9  -8    0.54    0.17
  -2   9   8    0.01    0.28
   2   9  -8    0.46    0.22
   1   9  -8    0.15    0.20
  -1   9   8   -0.03    0.26
  -1   9   8   -0.09    0.20
   0   9   8    0.17    0.26
   0   9   8    0.58    0.27
   0   9  -8    0.47    0.23
  -1   9  -8    1.29    0.26
  -1   9  -8    1.19    0.29
   1   9   8    0.92    0.34
   1   9   8    1.30    0.32
  -2   9  -8    0.80    0.27
  -2   9  -8    1.00    0.26
   2   9   8    0.53    0.26
   2   9   8    0.72    0.34
  -3   9  -8    0.14    0.21
   3   9   8    0.56    0.26
  -3   9  -8    0.26    0.20
  -4   9  -8    0.28    0.23
   4   9   8   -0.12    0.21
  -4   9  -8   -0.02    0.19
   5   9   8    0.37    0.27
  -5   9  -8   -0.21    0.20
  -5   9  -8    0.13    0.25
   6  -9   8   -0.03    0.17
   6   9   8   -0.08    0.21
  -6   9  -8    0.09    0.24
  -6   9  -8    0.07    0.22
   7  -9   8    0.07    0.22
  -7   9  -8   -0.06    0.29
  -7   9  -8   -0.16    0.18
   7   9   8   -0.17    0.23
   8  -9   8   -0.18    0.20
   8   9   8    0.24    0.27
  -8   9  -8   -0.24    0.26
  -8   9  -8    0.35    0.25
  -8  10   8    0.10    0.31
  -8  10   8   -0.24    0.30
   7  10  -8    0.79    0.27
  -7  10   8    0.40    0.33
  -7  10   8    0.20    0.30
   6  10  -8   -0.09    0.18
  -6  10   8    0.29    0.28
  -6  10   8   -0.01    0.28
  -5  10   8   -0.03    0.26
  -5  10   8    0.13    0.31
  -4  10   8    0.25    0.28
   4  10  -8    0.02    0.16
  -4  10   8    0.75    0.32
   3  10  -8    0.20    0.17
  -3  10   8    0.47    0.31
   3  10  -8   -0.12    0.20
  -3  10   8    0.09    0.30
  -2  10   8   -0.14    0.22
  -2  10   8    0.04    0.30
   2  10  -8    0.11    0.21
   2  10  -8    0.11    0.15
  -1  10   8    0.22    0.26
   1  10  -8    0.50    0.25
  -1  10   8    0.72    0.36
   0  10   8    0.66    0.29
   0  10   8    0.90    0.37
   0  10  -8    0.39    0.23
  -1  10  -8   -0.12    0.18
  -1  10  -8    0.28    0.23
   1  10   8    0.38    0.26
   1  10   8    0.60    0.33
   2  10   8    0.83    0.35
  -2  10  -8    0.21    0.24
   2  10   8    0.36    0.28
  -2  10  -8    0.46    0.23
  -3  10  -8    0.62    0.27
  -3  10  -8    0.66    0.26
   3  10   8    0.79    0.33
  -4  10  -8   -0.16    0.19
  -4  10  -8   -0.32    0.18
   4  10   8    0.04    0.25
   5  10   8    0.19    0.27
  -5  10  -8    0.67    0.32
  -5  10  -8   -0.12    0.23
  -6  10  -8    0.43    0.32
  -6  10  -8   -0.13    0.20
   6  10   8    0.00    0.23
   5  11  -8   -0.09    0.17
  -5  11   8   -0.24    0.27
  -5  11   8   -0.06    0.26
  -4  11   8   -0.22    0.28
   4  11  -8    0.14    0.20
  -4  11   8    0.11    0.29
  -3  11   8    0.12    0.28
   3  11  -8    0.22    0.20
  -3  11   8   -0.01    0.30
  -2  11   8    0.03    0.29
  -2  11   8   -0.18    0.23
   2  11  -8   -0.12    0.21
   2  11  -8    0.27    0.20
   1  11  -8    0.21    0.24
   1  11  -8    0.13    0.18
  -1  11   8    0.05    0.25
  -1  11   8   -0.01    0.32
   0  11   8   -0.20    0.29
   0  11  -8   -0.02    0.22
   0  11   8    0.32    0.27
  -1  11  -8    0.69    0.29
   1  11   8    0.40    0.31
  -1  11  -8    0.52    0.25
   1  11   8    0.40    0.33
   2  11   8    0.22    0.28
  -2  11  -8    0.20    0.24
  -2  11  -8   -0.05    0.23
   2  11   8    0.38    0.35
  -3  11  -8    0.19    0.28
  -3  11  -8    0.00    0.24
   3  11   8    0.14    0.27
  -4  11  -8   -0.21    0.23
   4  11   8   -0.05    0.27
 -14   0   9    0.18    0.26
 -13   0   9    2.60    0.47
 -12   0   9    0.06    0.21
 -11   0   9    6.97    0.63
  11   0  -9    7.34    0.63
  10   0  -9   -0.14    0.16
 -10   0   9    0.12    0.22
  -9   0   9    5.63    0.51
   9   0  -9    6.38    0.53
   8   0  -9   -0.08    0.16
   8   0  -9    0.03    0.19
  -8   0   9    0.11    0.17
  -7   0   9    5.62    0.46
   7   0  -9    6.22    0.42
  -6   0   9    0.30    0.14
   6   0  -9    0.01    0.11
   6   0  -9   -0.01    0.06
  -6   0   9    0.20    0.15
   5   0  -9    0.08    0.08
   5   0  -9    0.06    0.12
  -5   0   9    0.07    0.12
  -5   0   9    0.22    0.13
  -4   0   9    0.08    0.10
   4   0  -9    0.06    0.09
  -4   0   9    0.10    0.12
  -3   0   9    0.38    0.14
   3   0  -9    0.18    0.11
  -3   0   9    0.27    0.12
  -2   0   9    0.05    0.09
  -2   0   9   -0.01    0.10
   1   0  -9   15.63    0.62
  -1   0   9   15.49    0.54
  -1   0   9   15.19    0.54
   0   0   9   -0.05    0.09
   0   0  -9    0.01    0.11
   1   0   9    4.83    0.31
  -1   0  -9    5.50    0.37
  -2   0  -9    0.11    0.14
   2   0   9    0.03    0.10
  -3   0  -9    0.57    0.20
   3   0   9    0.34    0.15
   4   0   9   -0.02    0.12
  -4   0  -9    0.04    0.15
  -5   0  -9    1.57    0.31
   5   0   9    1.09    0.22
   6   0   9   -0.14    0.14
  -6   0  -9   -0.08    0.18
  -7   0  -9    0.34    0.26
   7   0   9    0.04    0.17
  -8   0  -9   -0.10    0.23
   8   0   9    0.02    0.16
   9   0   9    0.31    0.19
  -9   0  -9    0.54    0.32
  10   0   9   -0.11    0.19
  11   0   9    0.02    0.22
  12   0   9   -0.05    0.25
  13   0   9    0.17    0.31
 -14  -1   9   -0.48    0.21
 -14   1   9   -0.01    0.26
  13  -1  -9    0.52    0.30
 -13  -1   9    0.56    0.32
 -13   1   9    0.65    0.31
  12  -1  -9    0.50    0.28
 -12  -1   9    0.71    0.28
 -12   1   9    0.63    0.28
 -11  -1   9    0.35    0.25
  11  -1  -9   -0.07    0.20
 -11   1   9    0.19    0.23
  10  -1  -9    0.26    0.21
 -10  -1   9    0.09    0.20
 -10   1   9   -0.11    0.21
  10   1  -9    0.21    0.19
  -9  -1   9    0.70    0.23
   9  -1  -9    0.83    0.25
  -9   1   9    1.24    0.30
   9   1  -9    0.65    0.23
   9   1  -9    1.19    0.31
  -8  -1   9   47.23    1.34
   8  -1  -9   46.81    1.40
   8   1  -9   46.49    1.49
  -8   1   9   45.83    1.41
   8   1  -9   45.83    1.31
  -7  -1   9    1.18    0.23
  -7  -1   9    0.59    0.18
   7  -1  -9    0.75    0.13
   7  -1  -9    1.09    0.24
   7   1  -9    0.94    0.25
   7   1  -9    0.91    0.20
  -7   1   9    1.66    0.28
   6  -1  -9   38.04    0.89
  -6  -1   9   38.68    1.07
   6  -1  -9   37.47    1.14
  -6  -1   9   37.75    1.04
  -6   1   9   38.72    1.15
   6   1  -9   36.76    1.17
   6   1  -9   36.89    1.05
   5  -1  -9    0.11    0.10
   5  -1  -9    0.21    0.13
  -5  -1   9    0.02    0.11
  -5  -1   9    0.02    0.11
   5   1  -9    0.09    0.07
   5   1  -9    0.18    0.11
  -5   1   9   -0.11    0.12
  -4  -1   9    6.55    0.33
  -4  -1   9    6.67    0.34
   4  -1  -9    6.82    0.34
   4   1  -9    6.96    0.29
  -4   1   9    6.18    0.39
  -4   1   9    6.18    0.39
  -3  -1   9    1.97    0.20
  -3  -1   9    2.34    0.21
  -3   1   9    2.24    0.26
   3   1  -9    3.12    0.25
  -3   1   9    2.35    0.26
  -2  -1   9    0.59    0.12
  -2  -1   9    0.50    0.13
  -2   1   9    0.70    0.17
  -2   1   9    0.57    0.16
  -1  -1   9   25.24    0.69
  -1  -1   9   24.92    0.68
  -1   1   9   25.11    0.79
  -1   1   9   25.33    0.79
   1   1  -9   25.45    0.78
   0  -1   9    3.47    0.24
   0  -1  -9    3.11    0.33
   0   1  -9    3.14    0.29
   0   1   9    2.89    0.28
   1  -1   9    5.36    0.30
  -1  -1  -9    5.35    0.40
   1   1   9    4.75    0.33
  -1   1  -9    5.24    0.35
   2  -1   9    2.90    0.26
  -2  -1  -9    3.38    0.38
   2   1   9    2.62    0.28
  -2   1  -9    2.95    0.32
   3  -1   9   10.31    0.46
  -3  -1  -9   10.25    0.59
  -3   1  -9   10.73    0.57
   3   1   9    9.44    0.49
  -4  -1  -9    2.78    0.38
   4  -1   9    3.11    0.31
   4   1   9    3.11    0.34
  -4   1  -9    2.44    0.35
  -5  -1  -9   -0.03    0.18
   5  -1   9   -0.04    0.11
  -5   1  -9    0.16    0.19
   5   1   9    0.02    0.14
  -6  -1  -9    3.14    0.46
   6  -1   9    2.17    0.30
  -6   1  -9    2.88    0.43
   6   1   9    2.83    0.36
  -7  -1  -9    1.59    0.37
   7  -1   9    1.80    0.30
   7   1   9    2.21    0.34
  -7   1  -9    1.54    0.37
   8  -1   9    2.11    0.34
  -8  -1  -9    2.84    0.49
  -8   1  -9    2.04    0.43
   8   1   9    2.06    0.36
   9  -1   9    0.15    0.21
  -9   1  -9    0.38    0.32
   9   1   9    0.35    0.23
  10  -1   9    0.10    0.22
  10   1   9   -0.11    0.18
  11  -1   9    0.30    0.25
  11   1   9    0.02    0.25
  12  -1   9    0.22    0.26
  12   1   9   -0.10    0.22
  13  -1   9   -0.18    0.25
  13   1   9   -0.25    0.22
 -14  -2   9    0.14    0.26
  14  -2  -9   -0.27    0.24
 -14   2   9   -0.22    0.27
 -13  -2   9    0.23    0.24
  13  -2  -9    0.06    0.24
 -13   2   9   -0.11    0.24
 -12  -2   9    0.21    0.24
  12  -2  -9    0.65    0.30
 -12   2   9    0.52    0.30
  11  -2  -9    4.43    0.54
 -11  -2   9    3.77    0.45
 -11   2   9    3.63    0.49
  10  -2  -9    0.66    0.27
 -10  -2   9    0.86    0.25
 -10   2   9    0.68    0.27
   9  -2  -9   14.89    0.75
  -9  -2   9   14.56    0.66
   9   2  -9   14.63    0.78
  -9   2   9   14.89    0.78
  -9   2   9   15.18    0.55
   9   2  -9   14.38    0.66
   8  -2  -9    3.03    0.40
   8   2  -9    3.23    0.40
   8   2  -9    2.95    0.32
  -8   2   9    2.43    0.36
  -8   2   9    3.22    0.30
   7  -2  -9    7.78    0.53
  -7  -2   9    8.13    0.43
  -7   2   9    8.73    0.53
   7   2  -9    7.91    0.50
  -7   2   9    8.60    0.43
   7   2  -9    8.86    0.44
   6  -2  -9   12.81    0.61
  -6  -2   9   12.38    0.49
  -6  -2   9   11.87    0.47
  -6   2   9   11.57    0.50
   6   2  -9   12.97    0.59
   6   2  -9   11.63    0.48
  -6   2   9   11.27    0.60
  -5  -2   9    7.57    0.34
   5  -2  -9    7.83    0.47
  -5  -2   9    8.59    0.36
  -5   2   9    8.39    0.48
   5   2  -9    8.30    0.43
  -5   2   9    7.86    0.42
   5   2  -9    7.91    0.36
  -4  -2   9    3.59    0.23
  -4   2   9    3.00    0.33
  -4   2   9    3.27    0.37
  -3  -2   9    0.72    0.11
  -3  -2   9    0.62    0.10
  -3   2   9    1.03    0.20
  -2  -2   9    3.47    0.18
  -2  -2   9    3.53    0.19
   2   2  -9    3.68    0.24
  -2   2   9    3.81    0.35
  -1  -2   9    1.50    0.14
  -1  -2   9    1.49    0.14
  -1   2   9    1.79    0.25
   1   2  -9    1.50    0.17
   0  -2   9    1.32    0.14
   0  -2  -9    1.49    0.27
   0   2   9    1.35    0.23
   0   2  -9    1.41    0.18
   1  -2   9    2.51    0.21
  -1  -2  -9    2.10    0.32
  -1   2  -9    2.36    0.25
   1   2   9    2.08    0.27
  -2  -2  -9    2.13    0.34
   2  -2   9    2.62    0.23
   2   2   9    2.06    0.28
  -2   2  -9    2.48    0.29
   3  -2   9    4.29    0.29
  -3  -2  -9    3.96    0.45
  -3   2  -9    3.92    0.38
   3   2   9    4.28    0.40
  -4  -2  -9    8.00    0.56
   4  -2   9    7.88    0.41
   4   2   9    7.35    0.46
  -4   2  -9    7.22    0.49
  -5  -2  -9    0.05    0.21
   5  -2   9    0.15    0.14
   5   2   9   -0.06    0.13
  -5   2  -9    0.08    0.18
  -6  -2  -9    0.05    0.20
   6  -2   9    0.04    0.14
  -6   2  -9    0.11    0.20
   6   2   9    0.07    0.16
   7  -2   9    0.81    0.24
  -7  -2  -9    0.73    0.31
   7   2   9    0.92    0.26
  -7   2  -9    1.04    0.31
   8  -2   9   -0.13    0.16
   8   2   9   -0.02    0.19
  -8   2  -9   -0.09    0.22
   9  -2   9    3.36    0.43
  -9   2  -9    4.61    0.62
   9   2   9    3.92    0.50
  10  -2   9    0.29    0.24
  10   2   9    0.16    0.22
  11  -2   9    0.66    0.28
  11   2   9    0.43    0.26
  12  -2   9   -0.12    0.24
  12   2   9    0.45    0.29
  13  -2   9   -0.18    0.24
  13   2   9   -0.09    0.27
 -14  -3   9    1.25    0.36
  14  -3  -9    1.07    0.41
 -14   3   9    0.83    0.38
  13  -3  -9   -0.16    0.25
 -13   3   9    0.01    0.28
  12  -3  -9    0.08    0.23
 -12   3   9   -0.31    0.24
 -11  -3   9    0.32    0.22
  11  -3  -9    0.64    0.28
 -11   3   9    0.37    0.26
 -10  -3   9    4.81    0.45
  10  -3  -9    5.15    0.57
 -10   3   9    3.45    0.48
   9  -3  -9    1.11    0.30
  -9  -3   9    1.45    0.27
  -9   3   9    1.39    0.32
   9   3  -9    0.87    0.27
  -9   3   9    1.38    0.25
  -8  -3   9    1.27    0.23
   8  -3  -9    0.70    0.24
   8   3  -9    0.77    0.23
  -8   3   9    0.75    0.21
  -8   3   9    1.21    0.31
   7  -3  -9    0.05    0.19
  -7  -3   9    0.02    0.12
  -7   3   9    0.13    0.15
   7   3  -9    0.18    0.13
  -7   3   9   -0.04    0.19
   7   3  -9   -0.07    0.15
  -6  -3   9   14.57    0.50
  -6  -3   9   14.52    0.48
   6  -3  -9   13.63    0.69
   6   3  -9   14.74    0.51
   6   3  -9   14.36    0.60
  -6   3   9   13.31    0.58
  -6   3   9   13.06    0.68
  -5  -3   9   15.31    0.46
  -5  -3   9   14.45    0.44
  -5   3   9   16.83    0.79
   5   3  -9   15.66    0.37
  -5   3   9   14.44    0.60
  -5   3   9   13.90    0.67
   5   3  -9   15.40    0.57
   5   3  -9   14.91    0.47
  -4  -3   9    1.97    0.13
  -4  -3   9    2.11    0.15
   4   3  -9    2.13    0.16
  -4   3   9    2.12    0.34
  -4   3   9    2.27    0.30
   4   3  -9    2.12    0.21
  -4   3   9    2.21    0.30
  -3   3   9    8.92    0.50
  -3   3   9    8.59    0.49
   3   3  -9    9.23    0.34
   2   3  -9    9.43    0.33
  -2   3   9    9.58    0.52
   1   3  -9    4.33    0.17
   1   3  -9    4.46    0.22
  -1   3   9    4.36    0.39
   0  -3   9    0.26    0.07
   0   3  -9    0.20    0.10
   0   3   9   -0.01    0.14
   1  -3   9   10.82    0.36
  -1  -3  -9   12.29    0.68
  -1   3  -9   10.68    0.44
   1   3   9   10.68    0.55
  -2  -3  -9   65.14    1.86
   2  -3   9   63.83    1.43
  -2   3  -9   62.54    1.57
   2   3   9   59.63    1.66
   3  -3   9    4.49    0.29
  -3  -3  -9    4.45    0.50
   3   3   9    3.87    0.40
  -3   3  -9    3.87    0.37
   4  -3   9   -0.11    0.11
  -4  -3  -9   -0.20    0.18
   4   3   9   -0.05    0.14
  -4   3  -9    0.13    0.16
   5  -3   9    2.62    0.29
  -5  -3  -9    3.03    0.46
   5   3   9    1.82    0.31
  -5   3  -9    2.49    0.36
   6  -3   9    0.51    0.20
  -6  -3  -9    1.08    0.34
  -6   3  -9    1.01    0.29
   6   3   9    0.49    0.22
   7  -3   9    2.12    0.33
   7   3   9    2.45    0.37
  -7   3  -9    1.90    0.38
   8  -3   9    1.33    0.28
  -8   3  -9    1.73    0.39
   8   3   9    1.76    0.35
   9  -3   9    1.01    0.27
  -9   3  -9    2.24    0.47
   9   3   9    0.96    0.32
  10  -3   9    0.33    0.24
  10   3   9    0.89    0.30
 -10   3  -9    0.77    0.38
  11  -3   9    0.11    0.23
  11   3   9    0.27    0.28
  12  -3   9   -0.09    0.23
  12   3   9    0.24    0.31
  13  -4  -9    0.98    0.40
 -13   4   9    0.40    0.33
  12  -4  -9    0.89    0.36
 -12   4   9    1.02    0.35
  11  -4  -9    0.33    0.24
 -11   4   9   -0.09    0.22
  10  -4  -9   -0.08    0.19
 -10   4   9   -0.14    0.19
   9  -4  -9    2.77    0.43
  -9  -4   9    3.01    0.33
  -9   4   9    2.61    0.42
   9   4  -9    2.78    0.40
  -9   4   9    3.08    0.36
   8  -4  -9    2.30    0.39
  -8  -4   9    2.64    0.28
  -8   4   9    2.69    0.41
  -8   4   9    2.21    0.32
   8   4  -9    2.34    0.34
   7  -4  -9    1.68    0.31
  -7  -4   9    1.95    0.22
   7   4  -9    1.59    0.27
  -7   4   9    1.48    0.28
  -7   4   9    1.39    0.31
  -6  -4   9   12.36    0.41
  -6   4   9   11.95    0.58
   6   4  -9   11.42    0.52
  -6   4   9   11.74    0.66
   5   4  -9    4.14    0.21
  -5   4   9    3.70    0.38
  -5   4   9    3.93    0.44
   5   4  -9    3.69    0.29
  -4   4   9    4.87    0.43
  -4   4   9    5.31    0.48
   4   4  -9    4.68    0.25
   4   4  -9    4.66    0.24
   3   4  -9    0.81    0.10
   3   4  -9    0.95    0.15
  -3   4   9    0.88    0.22
  -3   4   9    0.95    0.25
  -2   4   9    0.65    0.22
  -2   4   9    0.32    0.18
  -1   4   9    0.35    0.18
   0   4  -9   10.79    0.37
   0   4   9   10.88    0.57
   1  -4   9    5.36    0.21
  -1   4  -9    4.60    0.28
   1   4   9    6.09    0.50
  -2  -4  -9    2.57    0.41
   2  -4   9    3.07    0.21
  -2   4  -9    3.46    0.31
   2   4   9    2.81    0.36
  -3  -4  -9    0.25    0.21
   3  -4   9    0.16    0.12
  -3   4  -9    0.18    0.14
   3   4   9   -0.03    0.13
   4  -4   9    0.18    0.13
  -4  -4  -9    0.17    0.23
  -4   4  -9    0.23    0.18
   4   4   9    0.31    0.19
   5  -4   9    2.21    0.28
  -5  -4  -9    1.68    0.40
   5   4   9    2.31    0.36
  -5   4  -9    2.11    0.34
   6  -4   9    0.34    0.18
   6   4   9    0.54    0.23
  -6   4  -9    0.48    0.24
   7  -4   9    1.83    0.30
  -7   4  -9    3.03    0.47
   7   4   9    2.28    0.37
   8  -4   9    0.88    0.25
  -8   4  -9    1.26    0.37
   8   4   9    0.94    0.28
   9  -4   9    0.28    0.23
  -9   4  -9    1.01    0.39
   9   4   9    0.63    0.29
  10  -4   9    0.47    0.25
  10   4   9    0.84    0.33
 -10   4  -9    0.97    0.38
  11  -4   9    0.48    0.28
  11   4   9    0.22    0.27
  12  -4   9    0.43    0.29
  12   4   9    0.68    0.35
  13  -5  -9    0.14    0.28
 -13   5   9   -0.01    0.27
  12  -5  -9   -0.53    0.21
 -12   5   9   -0.30    0.25
  11  -5  -9    0.22    0.28
 -11   5   9    0.21    0.27
  10  -5  -9   -0.15    0.21
 -10   5   9    0.21    0.25
 -10   5   9   -0.05    0.21
   9  -5  -9    1.04    0.31
  -9  -5   9    1.75    0.26
  -9   5   9    0.65    0.30
   9   5  -9    1.30    0.30
  -9   5   9    1.10    0.27
  -8  -5   9    0.05    0.13
   8  -5  -9    0.39    0.22
  -8   5   9    0.34    0.24
   8   5  -9    0.09    0.17
  -8   5   9    0.08    0.21
   7  -5  -9    0.54    0.26
  -7  -5   9    0.44    0.14
  -7   5   9    0.79    0.29
  -7   5   9    0.54    0.23
   7   5  -9    0.78    0.19
  -6   5   9    0.43    0.21
   6   5  -9    0.00    0.11
  -6   5   9   -0.12    0.16
   5   5  -9    1.65    0.20
   5   5  -9    1.30    0.16
  -5   5   9    1.60    0.30
  -5   5   9    1.53    0.31
   4   5  -9    5.49    0.26
   4   5  -9    6.16    0.31
  -4   5   9    5.55    0.52
  -4   5   9    6.18    0.52
  -3   5   9    3.38    0.42
   3   5  -9    3.62    0.29
  -3   5   9    3.50    0.42
  -2   5   9    0.63    0.23
   2   5  -9    0.99    0.18
  -2   5   9    1.54    0.30
   1   5  -9    7.00    0.39
  -1   5   9    6.79    0.48
  -1   5   9    6.34    0.55
   0   5  -9    0.83    0.12
   0   5   9    0.44    0.20
   1   5   9    7.15    0.50
  -1   5  -9    6.92    0.34
   2  -5   9    0.06    0.09
   2   5   9    0.09    0.18
  -2   5  -9   -0.07    0.12
   3  -5   9    6.43    0.32
  -3  -5  -9    7.26    0.69
   3   5   9    5.47    0.51
  -3   5  -9    7.36    0.43
   4  -5   9    8.22    0.40
  -4   5  -9    6.91    0.49
   4   5   9    8.03    0.56
   5  -5   9    4.06    0.36
  -5   5  -9    3.81    0.44
   5   5   9    4.33    0.49
   6  -5   9    0.12    0.17
   6   5   9    0.39    0.22
  -6   5  -9    0.39    0.23
   7  -5   9    0.99    0.25
  -7   5  -9    1.75    0.37
   7   5   9    1.46    0.32
   8  -5   9    1.09    0.28
   8   5   9    1.34    0.34
  -8   5  -9    1.17    0.38
   9  -5   9    0.84    0.27
   9   5   9    0.57    0.28
  -9   5  -9    0.34    0.31
  10  -5   9    0.36    0.25
 -10   5  -9   -0.13    0.30
  10   5   9   -0.08    0.25
  11  -5   9   -0.05    0.23
  11   5   9   -0.34    0.23
  12  -6  -9    0.18    0.31
 -12   6   9   -0.20    0.28
  11  -6  -9    0.74    0.35
 -11   6   9    0.36    0.30
  10  -6  -9   -0.14    0.25
 -10   6   9    0.17    0.25
 -10   6   9    0.18    0.23
   9  -6  -9    0.07    0.23
  -9   6   9    0.39    0.25
   9   6  -9    0.18    0.20
  -9   6   9    0.22    0.25
  -8  -6   9    0.14    0.14
   8  -6  -9    0.37    0.25
   8   6  -9    0.20    0.18
  -8   6   9   -0.04    0.20
  -8   6   9    0.07    0.22
  -7   6   9    1.84    0.40
  -7   6   9    0.52    0.25
   7   6  -9    0.78    0.21
  -6   6   9    0.67    0.27
  -6   6   9    1.28    0.30
   6   6  -9    0.90    0.19
   5   6  -9    0.77    0.17
  -5   6   9    1.08    0.29
  -5   6   9    1.13    0.31
   5   6  -9    1.26    0.17
  -4   6   9    2.67    0.41
   4   6  -9    2.67    0.21
   4   6  -9    2.92    0.28
  -4   6   9    2.92    0.40
   3   6  -9    0.63    0.19
  -3   6   9    0.36    0.25
  -3   6   9    0.24    0.23
   2   6  -9   20.35    0.70
  -2   6   9   20.82    0.90
  -2   6   9   19.46    0.88
  -1   6   9   -0.07    0.19
  -1   6   9    0.14    0.20
   1   6  -9   -0.11    0.11
   0   6   9    0.94    0.27
   0   6  -9    0.99    0.15
   0   6   9    0.63    0.28
   0   6  -9    1.32    0.24
  -1   6  -9    3.16    0.34
  -1   6  -9    3.12    0.27
   1   6   9    3.88    0.45
   2  -6   9    3.26    0.18
  -2   6  -9    2.99    0.30
   2   6   9    3.14    0.41
  -2   6  -9    2.65    0.33
   3  -6   9   -0.10    0.10
  -3   6  -9    0.20    0.15
   3   6   9    0.20    0.18
   4  -6   9    0.12    0.14
  -4   6  -9    0.23    0.19
   4   6   9    0.03    0.18
   5  -6   9    2.31    0.28
  -5   6  -9    1.70    0.34
   5   6   9    1.54    0.34
   6  -6   9    0.17    0.17
  -6   6  -9   -0.15    0.19
   6   6   9    0.24    0.23
   7  -6   9   -0.01    0.18
  -7   6  -9    0.39    0.28
   7   6   9    0.09    0.20
   8  -6   9    0.35    0.22
  -8   6  -9    0.23    0.30
   8   6   9   -0.02    0.20
   9  -6   9    0.27    0.23
  -9   6  -9   -0.07    0.26
   9   6   9    0.17    0.26
  10  -6   9   -0.05    0.22
  10   6   9   -0.08    0.27
 -10   6  -9   -0.06    0.31
  11  -6   9    0.01    0.23
  11   6   9    0.04    0.30
  11  -7  -9    0.02    0.27
 -11   7   9    0.24    0.32
  10  -7  -9   -0.03    0.26
 -10   7   9    0.01    0.26
 -10   7   9   -0.14    0.22
   9   7  -9    0.24    0.19
  -9   7   9    0.51    0.28
  -9   7   9   -0.14    0.24
  -8   7   9    0.45    0.28
  -8   7   9    1.07    0.34
   8   7  -9    1.02    0.26
  -7   7   9    0.54    0.28
   7   7  -9    0.59    0.19
  -7   7   9    0.23    0.27
   6   7  -9    8.02    0.44
  -6   7   9    7.65    0.64
  -6   7   9    7.97    0.72
  -5   7   9    1.89    0.38
   5   7  -9    1.28    0.19
  -5   7   9    0.90    0.28
  -4   7   9    2.67    0.42
   4   7  -9    2.67    0.23
   4   7  -9    2.75    0.29
  -4   7   9    2.15    0.38
   3   7  -9    0.09    0.14
  -3   7   9    0.16    0.22
  -3   7   9    0.37    0.27
   3   7  -9   -0.01    0.08
   2   7  -9    3.98    0.37
  -2   7   9    3.40    0.46
  -2   7   9    2.93    0.43
  -1   7   9    2.66    0.41
   1   7  -9    2.55    0.31
  -1   7   9    2.81    0.43
   0   7   9    1.95    0.36
   0   7   9    1.60    0.37
   0   7  -9    1.89    0.21
   0   7  -9    1.53    0.26
   1   7   9    2.02    0.40
  -1   7  -9    1.71    0.23
   1   7   9    1.15    0.29
  -1   7  -9    1.35    0.27
   2   7   9   -0.17    0.18
  -2   7  -9    0.00    0.17
  -2   7  -9    0.12    0.14
   3  -7   9    0.32    0.13
  -3   7  -9    0.23    0.16
   3   7   9    0.36    0.23
  -3   7  -9    0.82    0.23
   4  -7   9    0.34    0.15
  -4   7  -9    0.30    0.20
  -4   7  -9    0.36    0.21
   4   7   9    0.40    0.22
   5  -7   9    0.99    0.22
   5   7   9    0.50    0.26
  -5   7  -9    0.72    0.26
  -5   7  -9    1.09    0.27
   6  -7   9    0.23    0.18
  -6   7  -9    0.52    0.26
   6   7   9    0.37    0.22
  -6   7  -9    0.29    0.21
   7  -7   9    0.93    0.25
  -7   7  -9    1.25    0.31
  -7   7  -9    0.75    0.34
   7   7   9    1.09    0.33
   8  -7   9    0.60    0.24
  -8   7  -9   -0.08    0.25
   8   7   9   -0.05    0.21
  -8   7  -9   -0.08    0.21
   9  -7   9    0.00    0.21
  -9   7  -9   -0.14    0.27
  -9   7  -9    0.11    0.21
   9   7   9   -0.17    0.21
  10  -7   9    0.17    0.25
 -10   7  -9    0.24    0.27
  10   7   9    0.21    0.28
 -10   7  -9   -0.07    0.31
 -10   8   9    0.41    0.34
 -10   8   9    0.68    0.32
  -9   8   9    0.85    0.34
  -9   8   9    1.01    0.38
   8   8  -9   -0.01    0.17
  -8   8   9   -0.38    0.24
  -8   8   9   -0.27    0.22
   7   8  -9    0.27    0.17
  -7   8   9    0.25    0.25
  -7   8   9    0.56    0.31
   6   8  -9    0.20    0.15
  -6   8   9    0.09    0.26
  -6   8   9    0.47    0.27
  -5   8   9    2.54    0.44
   5   8  -9    2.29    0.26
  -5   8   9    1.84    0.39
  -4   8   9   -0.08    0.24
   4   8  -9    0.20    0.12
  -4   8   9    0.32    0.28
   4   8  -9    0.22    0.19
  -3   8   9    0.21    0.27
   3   8  -9    0.46    0.19
   3   8  -9    0.28    0.12
  -3   8   9    0.71    0.29
   2   8  -9    0.65    0.21
  -2   8   9    0.41    0.30
  -2   8   9    1.40    0.35
   1   8  -9    1.67    0.29
  -1   8   9    1.84    0.36
  -1   8   9    1.72    0.39
   0   8  -9    0.03    0.18
   0   8   9    0.01    0.27
   0   8  -9    0.02    0.12
   0   8   9    0.30    0.23
  -1   8  -9    0.14    0.14
  -1   8  -9    0.25    0.19
   1   8   9    0.09    0.25
   1   8   9    0.28    0.22
  -2   8  -9    1.06    0.25
   2   8   9    0.86    0.28
  -2   8  -9    0.75    0.24
  -3   8  -9   -0.01    0.17
   3   8   9    0.07    0.22
  -3   8  -9   -0.08    0.17
   4  -8   9   -0.03    0.13
  -4   8  -9    0.02    0.18
  -4   8  -9   -0.16    0.16
   4   8   9    0.10    0.22
   5  -8   9    0.07    0.16
  -5   8  -9    0.00    0.19
   5   8   9   -0.13    0.20
  -5   8  -9   -0.23    0.15
   6  -8   9    0.72    0.23
   6   8   9    0.79    0.29
  -6   8  -9    0.74    0.28
  -6   8  -9    0.50    0.28
   7  -8   9    0.43    0.22
  -7   8  -9    0.07    0.28
  -7   8  -9    0.28    0.23
   7   8   9    0.30    0.27
   8  -8   9    0.16    0.23
  -8   8  -9    0.30    0.25
  -8   8  -9    0.46    0.33
   8   8   9    0.41    0.30
   9  -8   9   -0.01    0.20
  -9   8  -9   -0.06    0.22
   9   8   9   -0.43    0.21
  -9   8  -9    0.27    0.33
  -9   9   9    0.02    0.30
  -9   9   9   -0.20    0.29
  -8   9   9    1.20    0.40
  -8   9   9    0.42    0.30
   8   9  -9    1.49    0.31
  -7   9   9   -0.05    0.27
   7   9  -9    0.20    0.20
  -7   9   9    0.34    0.28
  -6   9   9    0.14    0.25
   6   9  -9   -0.01    0.17
  -6   9   9   -0.13    0.26
  -5   9   9    0.73    0.32
  -5   9   9    0.62    0.32
   5   9  -9    1.08    0.22
  -4   9   9    0.55    0.34
  -4   9   9    0.43    0.29
   4   9  -9    0.24    0.14
  -3   9   9    0.76    0.33
   3   9  -9    0.89    0.25
  -3   9   9    0.91    0.31
   3   9  -9    1.11    0.20
   2   9  -9    0.69    0.18
   2   9  -9    0.87    0.25
  -2   9   9    0.69    0.29
  -2   9   9    0.87    0.36
   1   9  -9    0.07    0.17
  -1   9   9    0.02    0.26
  -1   9   9   -0.06    0.21
   0   9   9   -0.45    0.23
   0   9   9    0.27    0.22
   0   9  -9   -0.13    0.18
   0   9  -9    0.13    0.16
  -1   9  -9   -0.08    0.18
   1   9   9    0.01    0.19
  -1   9  -9    0.07    0.16
   1   9   9   -0.33    0.22
   2   9   9    0.26    0.25
  -2   9  -9    0.00    0.18
  -2   9  -9    0.03    0.21
   3   9   9    0.26    0.26
  -3   9  -9    0.14    0.19
  -3   9  -9    0.28    0.21
   4   9   9   -0.16    0.20
  -4   9  -9   -0.06    0.19
  -4   9  -9    0.19    0.21
  -5   9  -9   -0.15    0.24
   5   9   9    0.13    0.26
  -5   9  -9   -0.34    0.17
  -6   9  -9   -0.10    0.21
   6   9   9   -0.17    0.22
  -6   9  -9    0.09    0.23
   7  -9   9   -0.06    0.21
   7   9   9    0.32    0.27
  -7   9  -9    0.28    0.32
  -7   9  -9   -0.23    0.22
  -7  10   9    0.32    0.32
  -7  10   9   -0.15    0.28
   7  10  -9    0.09    0.19
  -6  10   9    0.09    0.29
   6  10  -9    0.40    0.21
  -6  10   9    0.05    0.27
  -5  10   9   -0.13    0.28
   5  10  -9   -0.03    0.17
  -5  10   9    0.03    0.30
  -4  10   9   -0.17    0.28
  -4  10   9    0.02    0.25
   4  10  -9    0.08    0.16
  -3  10   9    0.28    0.29
  -3  10   9   -0.27    0.23
   3  10  -9    0.12    0.14
   2  10  -9    0.39    0.16
  -2  10   9   -0.22    0.22
   2  10  -9    0.20    0.22
  -2  10   9    0.18    0.26
  -1  10   9    0.10    0.22
   1  10  -9   -0.04    0.19
  -1  10   9    0.37    0.32
   0  10   9    0.09    0.29
   0  10  -9    0.14    0.16
   0  10  -9   -0.02    0.21
   0  10   9    0.33    0.25
   1  10   9    0.33    0.28
   1  10   9    0.16    0.32
  -1  10  -9    0.04    0.19
  -1  10  -9    0.06    0.16
   2  10   9    0.65    0.36
  -2  10  -9   -0.30    0.19
  -2  10  -9   -0.04    0.21
   2  10   9    0.77    0.32
  -3  10  -9   -0.04    0.21
   3  10   9    0.00    0.22
  -3  10  -9    0.14    0.21
  -4  10  -9    0.07    0.23
  -4  10  -9    0.04    0.24
   4  10   9   -0.11    0.23
   5  10   9    0.06    0.23
  -5  10  -9    0.33    0.28
  -5  10  -9    0.37    0.27
  -4  11   9    0.07    0.33
   4  11  -9    0.17    0.18
  -4  11   9   -0.30    0.28
   3  11  -9    0.05    0.17
  -3  11   9    0.16    0.35
  -3  11   9   -0.20    0.28
  -2  11   9   -0.07    0.26
   2  11  -9    0.29    0.19
  -2  11   9    0.05    0.29
  -1  11   9   -0.19    0.21
  -1  11   9   -0.06    0.28
   1  11  -9   -0.34    0.19
   1  11  -9    0.12    0.17
   0  11   9    0.80    0.40
   0  11  -9    0.50    0.24
   0  11  -9    0.79    0.30
   0  11   9    0.09    0.30
  -1  11  -9    0.24    0.26
  -1  11  -9   -0.05    0.20
   1  11   9    0.22    0.35
   1  11   9   -0.23    0.25
  -2  11  -9   -0.13    0.21
   2  11   9   -0.23    0.25
   2  11   9   -0.32    0.30
  -2  11  -9   -0.10    0.20
 -14   0  10   -0.20    0.26
 -13   0  10   -0.25    0.22
 -12   0  10    1.60    0.38
 -11   0  10   -0.10    0.21
  10   0 -10    0.04    0.20
 -10   0  10   -0.05    0.18
  -9   0  10   -0.09    0.17
   9   0 -10   -0.03    0.17
  -8   0  10   12.84    0.65
   8   0 -10   12.72    0.65
   7   0 -10   -0.02    0.15
  -7   0  10    0.12    0.16
  -6   0  10   55.09    1.49
   6   0 -10   56.75    1.49
  -6   0  10   58.49    1.50
   6   0 -10   58.28    1.21
  -5   0  10   -0.12    0.11
   5   0 -10    0.01    0.09
  -5   0  10   -0.20    0.11
   4   0 -10    6.24    0.32
  -4   0  10    5.68    0.36
  -4   0  10    6.39    0.37
  -3   0  10    0.09    0.11
  -3   0  10   -0.04    0.12
  -2   0  10   26.04    0.79
  -2   0  10   26.76    0.79
  -1   0  10    0.05    0.11
   1   0 -10    0.04    0.13
  -1   0  10    0.05    0.11
   0   0 -10    0.24    0.15
   0   0  10    0.36    0.13
   1   0  10   -0.24    0.09
  -1   0 -10    0.11    0.15
   2   0  10    2.16    0.26
  -2   0 -10    2.66    0.34
   3   0  10   -0.03    0.12
  -3   0 -10   -0.03    0.15
   4   0  10    1.60    0.25
  -4   0 -10    1.20    0.29
   5   0  10   -0.12    0.13
  -5   0 -10   -0.04    0.19
   6   0  10    4.81    0.46
  -6   0 -10    5.68    0.59
  -7   0 -10    0.09    0.23
   7   0  10   -0.06    0.16
   8   0  10   -0.03    0.16
  -8   0 -10    0.47    0.31
  10   0  10    0.03    0.22
  11   0  10    0.03    0.23
  12   0  10   -0.04    0.22
 -14  -1  10    0.25    0.31
 -14   1  10   -0.20    0.26
 -13  -1  10    0.59    0.29
 -13   1  10    0.30    0.30
 -12  -1  10    0.62    0.29
 -12   1  10    1.10    0.33
 -11  -1  10    2.83    0.41
  11  -1 -10    2.67    0.43
 -11   1  10    2.76    0.44
  10  -1 -10    0.22    0.23
 -10  -1  10    0.31    0.24
 -10   1  10    0.50    0.26
   9  -1 -10   -0.06    0.18
  -9  -1  10    0.31    0.21
   9   1 -10    0.17    0.23
  -9   1  10    0.23    0.21
   9   1 -10   -0.12    0.16
   8  -1 -10   21.00    0.86
  -8  -1  10   21.08    0.80
   8   1 -10   20.27    0.78
  -8   1  10   19.35    0.84
   8   1 -10   20.62    0.92
  -7  -1  10    0.02    0.15
   7  -1 -10    0.05    0.16
   7   1 -10    0.06    0.16
  -7   1  10    0.15    0.17
   7   1 -10    0.10    0.15
   6  -1 -10    0.02    0.15
   6  -1 -10   -0.02    0.10
  -6  -1  10    0.20    0.15
  -6  -1  10    0.00    0.13
  -6   1  10    0.19    0.18
   6   1 -10    0.07    0.12
  -5  -1  10    0.21    0.13
  -5  -1  10    0.23    0.13
   5   1 -10    0.17    0.09
  -5   1  10    0.39    0.17
  -4  -1  10   -0.06    0.10
  -4  -1  10    0.05    0.09
   4   1 -10   -0.01    0.10
  -4   1  10   -0.11    0.12
  -4   1  10   -0.15    0.11
  -3  -1  10    3.06    0.25
  -3  -1  10    2.97    0.25
   3   1 -10    4.01    0.31
  -3   1  10    3.51    0.33
  -3   1  10    3.88    0.34
  -2  -1  10    0.25    0.11
  -2  -1  10    0.05    0.10
  -2   1  10    0.43    0.15
  -2   1  10    0.15    0.14
  -1  -1  10    0.08    0.10
  -1  -1  10    0.04    0.09
   1   1 -10    0.00    0.12
  -1   1  10   -0.03    0.11
  -1   1  10    0.04    0.12
   0  -1  10    6.96    0.34
   0  -1 -10    7.39    0.47
   0   1  10    7.52    0.41
   0   1 -10    7.18    0.41
   1  -1  10    0.42    0.14
  -1  -1 -10    0.59    0.20
  -1   1 -10    0.48    0.17
   1   1  10    0.29    0.14
  -2  -1 -10    0.21    0.17
   2  -1  10    0.19    0.13
  -2   1 -10    0.32    0.17
   2   1  10    0.45    0.16
  -3  -1 -10    0.58    0.22
   3  -1  10    0.61    0.17
  -3   1 -10    0.66    0.22
   3   1  10    0.35    0.16
  -4  -1 -10    1.50    0.30
   4  -1  10    1.57    0.24
   4   1  10    1.36    0.24
  -4   1 -10    2.17    0.34
   5  -1  10    1.08    0.23
  -5  -1 -10    1.18    0.30
  -5   1 -10    1.06    0.29
   5   1  10    0.60    0.21
  -6  -1 -10    1.45    0.35
   6  -1  10    1.72    0.29
  -6   1 -10    1.80    0.37
   6   1  10    1.62    0.30
  -7  -1 -10    0.27    0.27
   7  -1  10    0.23    0.18
  -7   1 -10    0.42    0.28
   7   1  10    0.41    0.20
   8  -1  10    0.15    0.19
  -8  -1 -10    0.05    0.26
   8   1  10   -0.13    0.16
  -8   1 -10   -0.21    0.23
   9  -1  10    0.29    0.23
   9   1  10    0.13    0.20
  -9   1 -10    0.56    0.33
  10  -1  10   -0.12    0.20
  10   1  10   -0.03    0.21
  11  -1  10    0.50    0.29
  11   1  10    0.37    0.27
  12  -1  10   -0.15    0.25
  12   1  10   -0.30    0.23
 -14  -2  10    0.10    0.26
 -14   2  10    0.35    0.31
 -13  -2  10    0.19    0.27
 -13   2  10   -0.17    0.24
  12  -2 -10    0.25    0.27
 -12  -2  10    0.17    0.21
 -12   2  10    0.06    0.22
 -11  -2  10   -0.18    0.20
  11  -2 -10    0.15    0.24
 -11   2  10    0.09    0.23
 -10  -2  10    2.14    0.34
  10  -2 -10    2.14    0.39
 -10   2  10    1.64    0.36
  -9  -2  10    0.25    0.19
   9  -2 -10    0.17    0.21
   9   2 -10    0.24    0.20
  -9   2  10    0.26    0.21
  -8  -2  10    5.37    0.43
   8  -2 -10    3.99    0.45
   8   2 -10    4.87    0.49
  -8   2  10    4.96    0.37
  -8   2  10    4.55    0.48
   7  -2 -10    0.04    0.18
  -7  -2  10    0.13    0.14
   7   2 -10   -0.16    0.13
  -7   2  10    0.04    0.15
  -7   2  10    0.30    0.20
   7   2 -10    0.00    0.15
  -6  -2  10    2.73    0.26
   6  -2 -10    2.83    0.35
  -6   2  10    2.33    0.33
   6   2 -10    2.59    0.26
   6   2 -10    2.77    0.32
  -5  -2  10    2.35    0.22
  -5  -2  10    1.93    0.21
  -5   2  10    2.08    0.31
   5   2 -10    2.26    0.16
  -4  -2  10    7.05    0.32
  -4   2  10    7.75    0.46
   4   2 -10    7.37    0.33
  -3  -2  10    0.00    0.07
  -3  -2  10    0.10    0.09
  -3   2  10    0.36    0.17
  -2  -2  10   -0.01    0.08
  -2  -2  10    0.01    0.08
   2   2 -10   -0.03    0.09
  -2   2  10    0.01    0.14
  -1  -2  10    6.34    0.28
   1   2 -10    6.98    0.35
  -1   2  10    7.11    0.43
   0  -2 -10    0.27    0.18
   0  -2  10    0.16    0.10
   0   2 -10    0.20    0.12
   0   2  10    0.01    0.13
  -1  -2 -10    0.55    0.22
   1  -2  10    0.60    0.13
  -1   2 -10    0.71    0.17
   1   2  10    0.49    0.17
   2  -2  10    0.42    0.13
  -2  -2 -10    0.04    0.18
   2   2  10    0.00    0.13
  -2   2 -10    0.31    0.16
   3  -2  10    0.09    0.12
  -3  -2 -10    0.18    0.19
   3   2  10    0.13    0.14
  -3   2 -10    0.37    0.18
   4  -2  10    7.73    0.42
  -4  -2 -10    8.05    0.59
  -4   2 -10    8.63    0.55
   4   2  10    7.90    0.50
  -5  -2 -10    2.33    0.39
   5  -2  10    1.68    0.25
   5   2  10    1.31    0.27
  -5   2 -10    1.77    0.34
   6  -2  10    0.23    0.17
  -6  -2 -10    0.21    0.25
   6   2  10    0.64    0.23
  -6   2 -10    0.01    0.22
  -7  -2 -10    0.34    0.29
   7  -2  10    0.06    0.17
  -7   2 -10   -0.23    0.19
   7   2  10    0.10    0.18
   8  -2  10    2.02    0.33
   8   2  10    1.68    0.34
  -8   2 -10    2.58    0.47
   9  -2  10    0.51    0.26
  -9   2 -10    0.55    0.31
   9   2  10    1.29    0.32
  10  -2  10    0.35    0.25
  10   2  10    0.35    0.27
  11  -2  10   -0.26    0.21
  11   2  10    0.28    0.27
  12  -2  10    0.87    0.34
  12   2  10    0.21    0.30
 -13  -3  10    0.40    0.28
  13  -3 -10    0.08    0.28
 -13   3  10   -0.13    0.28
  12  -3 -10   -0.13    0.25
 -12  -3  10    0.01    0.22
 -12   3  10    0.27    0.27
  11  -3 -10    1.09    0.33
 -11  -3  10    1.05    0.29
 -11   3  10    1.23    0.34
 -10  -3  10    0.48    0.22
  10  -3 -10    0.50    0.27
 -10   3  10    0.59    0.29
  -9  -3  10    9.79    0.51
   9  -3 -10    7.50    0.66
  -9   3  10    8.99    0.64
   9   3 -10    9.00    0.60
   8  -3 -10    3.11    0.43
  -8  -3  10    3.62    0.34
  -8   3  10    2.50    0.41
   8   3 -10    3.59    0.41
  -8   3  10    3.52    0.36
  -7  -3  10    0.04    0.13
   7  -3 -10   -0.07    0.17
   7   3 -10   -0.02    0.15
  -7   3  10    0.18    0.22
  -7   3  10    0.05    0.17
  -6  -3  10   18.24    0.57
   6   3 -10   16.95    0.68
  -6   3  10   19.18    0.83
  -6   3  10   17.38    0.70
  -5  -3  10    9.46    0.34
  -5  -3  10   10.45    0.37
   5   3 -10    9.88    0.46
   5   3 -10   10.26    0.30
  -5   3  10   10.74    0.55
  -5   3  10   10.73    0.60
  -4  -3  10    4.74    0.19
  -4   3  10    5.21    0.52
  -4   3  10    4.20    0.41
  -3   3  10    2.92    0.36
  -2   3  10    9.25    0.51
   2   3 -10    8.82    0.35
   1   3 -10    4.74    0.27
  -1   3  10    5.14    0.45
   0  -3  10    1.05    0.12
   0  -3  10    1.23    0.12
   0   3 -10    1.27    0.17
   0   3  10    1.20    0.25
  -1  -3 -10   17.54    0.84
   1  -3  10   18.53    0.52
   1   3  10   18.16    0.75
  -1   3 -10   17.67    0.64
  -2  -3 -10   -0.03    0.19
   2  -3  10    0.02    0.10
  -2   3 -10   -0.03    0.13
   2   3  10    0.22    0.17
  -3  -3 -10   10.87    0.69
   3  -3  10    9.64    0.42
   3   3  10    9.74    0.57
  -3   3 -10    9.79    0.53
   4  -3  10   -0.04    0.12
  -4  -3 -10    0.23    0.23
   4   3  10    0.25    0.17
  -4   3 -10    0.25    0.18
  -5  -3 -10    2.59    0.45
   5  -3  10    2.86    0.32
  -5   3 -10    3.07    0.41
   5   3  10    2.73    0.38
  -6  -3 -10    1.89    0.41
   6  -3  10    1.64    0.28
   6   3  10    1.31    0.30
  -6   3 -10    1.55    0.35
   7  -3  10    4.01    0.43
  -7   3 -10    3.68    0.51
   7   3  10    4.57    0.50
   8  -3  10    0.30    0.22
  -8   3 -10   -0.11    0.22
   8   3  10    0.51    0.24
   9  -3  10    0.66    0.25
  -9   3 -10   -0.18    0.28
   9   3  10    0.43    0.25
  10  -3  10    0.80    0.28
  10   3  10    1.63    0.38
 -10   3 -10    1.13    0.41
  11  -3  10    0.03    0.23
  11   3  10   -0.05    0.24
  12  -3  10    0.07    0.25
  12   3  10   -0.15    0.24
  13  -4 -10    0.39    0.35
 -13  -4  10    0.28    0.28
 -13   4  10   -0.05    0.27
  12  -4 -10    2.11    0.47
 -12  -4  10    1.09    0.29
 -12   4  10    0.88    0.35
 -11  -4  10   -0.03    0.19
  11  -4 -10    0.18    0.26
 -11   4  10    0.17    0.26
  10  -4 -10   -0.06    0.23
 -10  -4  10   -0.19    0.16
 -10   4  10    0.27    0.23
   9  -4 -10    1.87    0.37
  -9   4  10    2.02    0.40
   9   4 -10    2.21    0.36
  -9   4  10    1.78    0.30
  -8  -4  10    2.72    0.27
   8  -4 -10    3.23    0.46
  -8   4  10    2.29    0.32
  -8   4  10    2.20    0.38
   8   4 -10    2.62    0.35
   7  -4 -10    5.41    0.54
  -7  -4  10    5.62    0.31
   7   4 -10    5.27    0.40
  -7   4  10    4.50    0.51
  -7   4  10    4.18    0.42
  -6  -4  10    4.53    0.23
  -6   4  10    5.16    0.52
  -6   4  10    4.91    0.45
   6   4 -10    4.32    0.33
  -5   4  10    2.06    0.35
   5   4 -10    2.16    0.17
  -5   4  10    2.23    0.33
   5   4 -10    1.83    0.22
  -4   4  10    0.90    0.26
   4   4 -10    1.47    0.17
   4   4 -10    1.62    0.17
  -4   4  10    2.02    0.31
  -3   4  10    0.14    0.21
  -3   4  10    0.13    0.19
   3   4 -10    0.13    0.12
   2   4 -10    5.06    0.22
  -2   4  10    4.35    0.44
   1   4 -10   12.32    0.39
  -1   4  10   11.49    0.61
   0   4  10   10.39    0.58
   0   4 -10    9.40    0.38
   1  -4  10    0.74    0.10
   1   4  10    0.49    0.19
  -2  -4 -10    1.09    0.32
   2  -4  10    1.21    0.16
   2   4  10    0.65    0.21
  -2   4 -10    1.16    0.21
  -3  -4 -10   -0.42    0.20
   3  -4  10    0.11    0.11
   3   4  10    0.03    0.15
  -3   4 -10   -0.13    0.13
   4  -4  10    6.15    0.36
  -4  -4 -10    6.15    0.66
  -4   4 -10    6.90    0.48
   4   4  10    5.36    0.51
  -5  -4 -10    3.38    0.51
   5  -4  10    2.78    0.31
  -5   4 -10    4.33    0.47
   5   4  10    3.04    0.41
   6  -4  10    0.17    0.16
  -6   4 -10   -0.41    0.18
   6   4  10   -0.26    0.17
   7  -4  10    2.85    0.37
   7   4  10    1.98    0.36
  -7   4 -10    3.30    0.49
   8  -4  10    0.08    0.19
  -8   4 -10   -0.08    0.25
   8   4  10   -0.15    0.17
   9  -4  10    0.30    0.22
   9   4  10    0.18    0.24
  -9   4 -10    0.75    0.35
  10  -4  10   -0.16    0.18
  10   4  10    0.26    0.26
 -10   4 -10    0.07    0.30
  11  -4  10    0.11    0.26
  11   4  10    0.50    0.31
 -13  -5  10    0.26    0.26
  13  -5 -10   -0.39    0.27
 -13   5  10    0.34    0.33
 -12  -5  10    0.75    0.27
  12  -5 -10    0.63    0.36
 -12   5  10    0.32    0.31
 -11  -5  10    3.63    0.41
  11  -5 -10    3.23    0.53
 -11   5  10    2.57    0.48
  10  -5 -10   -0.15    0.19
 -10  -5  10    0.11    0.18
 -10   5  10   -0.24    0.22
   9  -5 -10    0.29    0.24
  -9  -5  10    0.59    0.19
  -9   5  10    0.45    0.26
  -9   5  10    0.48    0.24
   9   5 -10    0.34    0.21
   8  -5 -10    4.13    0.53
  -8  -5  10    4.35    0.29
   8   5 -10    4.29    0.43
  -8   5  10    3.91    0.44
  -8   5  10    3.41    0.47
  -7  -5  10   -0.02    0.09
  -7   5  10    0.00    0.21
  -7   5  10    0.03    0.21
   7   5 -10   -0.23    0.12
  -6   5  10    0.82    0.30
  -6   5  10    1.05    0.28
   6   5 -10    1.19    0.20
  -5   5  10   -0.02    0.21
   5   5 -10   -0.21    0.08
  -5   5  10   -0.15    0.18
  -4   5  10    0.15    0.20
   4   5 -10    0.04    0.12
   4   5 -10    0.05    0.09
  -4   5  10   -0.18    0.19
  -3   5  10   28.15    1.04
   3   5 -10   27.29    0.79
  -3   5  10   26.66    1.06
  -2   5  10    7.46    0.62
   2   5 -10    7.15    0.38
  -2   5  10    7.37    0.52
  -1   5  10    1.54    0.31
   1   5 -10    1.58    0.24
   0   5  10   11.63    0.65
   0   5 -10   12.27    0.42
  -1   5 -10    0.88    0.17
   1   5  10    1.07    0.27
   2  -5  10    1.35    0.15
   2   5  10    1.32    0.28
  -2   5 -10    1.70    0.24
  -3  -5 -10    0.13    0.25
   3  -5  10   -0.13    0.10
   3   5  10   -0.11    0.13
  -3   5 -10    0.21    0.15
   4  -5  10    0.56    0.17
   4   5  10    0.43    0.22
  -4   5 -10    0.92    0.24
   5  -5  10    2.79    0.31
   5   5  10    2.78    0.41
  -5   5 -10    2.72    0.39
   6  -5  10   -0.01    0.14
   6   5  10    0.04    0.18
  -6   5 -10    0.16    0.21
   7  -5  10    0.81    0.24
  -7   5 -10    0.20    0.24
   7   5  10    0.04    0.19
   8  -5  10    0.75    0.25
   8   5  10    0.73    0.29
  -8   5 -10    1.38    0.39
   9  -5  10    0.28    0.23
   9   5  10   -0.20    0.22
  -9   5 -10    0.13    0.29
  10  -5  10   -0.02    0.23
 -10   5 -10    0.12    0.34
  10   5  10    0.18    0.26
  11  -5  10    0.41    0.28
  11   5  10    0.00    0.27
  12  -6 -10    0.02    0.30
 -12   6  10    0.05    0.28
  11  -6 -10    0.46    0.33
 -11   6  10    0.32    0.28
  10  -6 -10    1.96    0.43
 -10   6  10    1.50    0.41
  -9   6  10    0.27    0.28
   9   6 -10    0.62    0.24
  -9   6  10    0.28    0.25
  -8   6  10    1.31    0.32
   8   6 -10    1.20    0.26
  -8   6  10    0.52    0.30
  -7   6  10    0.11    0.22
  -7   6  10    0.20    0.23
   7   6 -10    0.10    0.16
   6   6 -10    0.79    0.17
  -6   6  10    0.66    0.28
  -6   6  10    0.77    0.27
  -5   6  10    4.09    0.51
  -5   6  10    4.75    0.50
   5   6 -10    4.58    0.28
   4   6 -10    0.03    0.07
  -4   6  10   -0.03    0.21
   4   6 -10   -0.06    0.12
  -4   6  10   -0.12    0.18
   3   6 -10   13.65    0.55
  -3   6  10   14.17    0.75
  -3   6  10   15.07    0.79
   2   6 -10    0.29    0.15
  -2   6  10    0.07    0.21
  -2   6  10   -0.18    0.21
  -1   6  10    0.62    0.29
   1   6 -10    0.41    0.17
  -1   6  10    0.60    0.24
   0   6  10    2.38    0.37
   0   6 -10    2.74    0.21
   0   6 -10    3.06    0.34
   1   6  10    0.23    0.19
  -1   6 -10    0.51    0.15
  -1   6 -10    0.47    0.19
   2   6  10   -0.31    0.15
  -2   6 -10   -0.20    0.11
   3  -6  10    0.22    0.12
  -3   6 -10    0.26    0.17
   3   6  10    0.27    0.21
   4  -6  10   -0.16    0.12
  -4   6 -10   -0.05    0.16
   4   6  10    0.07    0.18
   5  -6  10    0.14    0.15
  -5   6 -10    0.24    0.22
   5   6  10   -0.11    0.18
   6  -6  10   -0.11    0.14
   6   6  10    0.00    0.20
  -6   6 -10   -0.18    0.19
   7  -6  10    1.64    0.29
   7   6  10    1.38    0.35
  -7   6 -10    1.42    0.35
   8  -6  10    0.16    0.20
   8   6  10   -0.15    0.20
  -8   6 -10   -0.09    0.26
   9  -6  10    0.30    0.24
  -9   6 -10    0.28    0.29
   9   6  10    0.33    0.29
  10  -6  10    0.14    0.25
  10   6  10    0.22    0.30
 -10   6 -10    0.20    0.38
  11  -7 -10    0.37    0.32
 -11   7  10   -0.48    0.22
 -10   7  10    0.51    0.31
 -10   7  10    0.02    0.24
  -9   7  10    0.46    0.29
   9   7 -10   -0.08    0.16
  -9   7  10    0.20    0.28
   8   7 -10    0.94    0.24
  -8   7  10    1.00    0.34
  -8   7  10    1.34    0.34
   7   7 -10    1.40    0.25
  -7   7  10    1.71    0.39
  -7   7  10    1.46    0.35
  -6   7  10    1.57    0.36
   6   7 -10    1.44    0.23
  -6   7  10    1.54    0.37
   5   7 -10   -0.01    0.09
  -5   7  10   -0.35    0.23
  -5   7  10    0.04    0.20
  -4   7  10    0.52    0.29
   4   7 -10    0.82    0.13
  -3   7  10    0.09    0.24
  -3   7  10    0.25    0.23
   3   7 -10    0.12    0.14
  -2   7  10    2.95    0.44
   2   7 -10    3.24    0.34
  -2   7  10    3.43    0.50
   1   7 -10    7.76    0.47
  -1   7  10    9.21    0.65
  -1   7  10    9.58    0.78
   0   7  10    3.86    0.48
   0   7  10    5.17    0.59
   0   7 -10    4.49    0.27
   0   7 -10    3.37    0.38
   1   7  10    1.30    0.31
  -1   7 -10    1.42    0.21
  -1   7 -10    1.74    0.29
   2   7  10    0.13    0.19
  -2   7 -10    0.28    0.18
  -2   7 -10    0.39    0.17
  -3   7 -10    2.90    0.35
  -3   7 -10    2.56    0.36
   3   7  10    2.25    0.39
   4  -7  10    0.66    0.17
  -4   7 -10    0.39    0.22
   4   7  10    0.92    0.31
  -4   7 -10    0.74    0.24
   5  -7  10   -0.08    0.14
   5   7  10   -0.03    0.18
  -5   7 -10   -0.04    0.18
  -5   7 -10   -0.14    0.18
   6  -7  10   -0.11    0.15
  -6   7 -10   -0.11    0.17
  -6   7 -10    0.01    0.22
   6   7  10    0.24    0.22
   7  -7  10   -0.02    0.19
  -7   7 -10   -0.06    0.19
  -7   7 -10   -0.05    0.24
   7   7  10   -0.19    0.19
   8  -7  10   -0.07    0.21
   8   7  10   -0.03    0.24
  -8   7 -10   -0.09    0.27
  -8   7 -10   -0.03    0.21
   9  -7  10   -0.05    0.21
   9   7  10    0.13    0.28
  -9   7 -10   -0.20    0.29
  -9   7 -10    0.14    0.23
 -10   8  10    0.47    0.32
 -10   8  10   -0.14    0.26
  -9   8  10    0.29    0.30
   9   8 -10    0.13    0.21
  -9   8  10    0.07    0.32
  -8   8  10    0.03    0.26
   8   8 -10    0.18    0.19
  -8   8  10   -0.20    0.23
  -7   8  10    0.33    0.27
   7   8 -10    0.94    0.23
  -7   8  10    0.53    0.30
   6   8 -10    0.13    0.13
  -6   8  10   -0.04    0.26
  -6   8  10   -0.16    0.19
   5   8 -10    0.27    0.13
  -5   8  10    0.42    0.28
  -5   8  10   -0.06    0.26
  -4   8  10    1.08    0.34
   4   8 -10    0.55    0.13
  -4   8  10    0.91    0.32
  -3   8  10   -0.03    0.21
   3   8 -10    0.22    0.10
   3   8 -10    0.00    0.16
  -3   8  10    0.10    0.25
   2   8 -10    0.15    0.17
  -2   8  10    0.25    0.24
  -2   8  10    0.20    0.27
   1   8 -10    1.07    0.24
  -1   8  10    1.67    0.40
  -1   8  10    1.57    0.36
   1   8 -10    1.35    0.18
   0   8 -10    0.28    0.13
   0   8 -10    0.09    0.18
   0   8  10    0.20    0.30
   0   8  10    0.12    0.21
  -1   8 -10    0.06    0.13
   1   8  10    0.13    0.19
  -1   8 -10    0.06    0.17
  -2   8 -10    0.32    0.17
  -2   8 -10    0.15    0.19
   2   8  10    0.09    0.20
  -3   8 -10   -0.25    0.14
   3   8  10   -0.32    0.19
  -3   8 -10    0.28    0.19
  -4   8 -10    0.23    0.21
  -4   8 -10    0.17    0.20
   4   8  10    0.06    0.24
   5   8  10    0.16    0.25
  -5   8 -10    0.51    0.24
  -5   8 -10    0.00    0.19
   6  -8  10    0.24    0.20
  -6   8 -10    0.29    0.25
  -6   8 -10    0.17    0.21
   6   8  10    0.46    0.28
   7  -8  10    0.12    0.20
   7   8  10   -0.09    0.23
  -7   8 -10   -0.08    0.25
  -7   8 -10    0.08    0.22
   8  -8  10   -0.08    0.21
  -8   8 -10    0.08    0.24
  -8   8 -10   -0.02    0.28
   8   8  10    0.17    0.27
   8   9 -10    0.23    0.20
  -8   9  10    0.15    0.31
  -8   9  10   -0.04    0.30
  -7   9  10    0.57    0.35
   7   9 -10    0.31    0.19
  -7   9  10    0.60    0.34
   6   9 -10    1.77    0.28
  -6   9  10    1.58    0.41
  -6   9  10    1.38    0.41
   5   9 -10    0.05    0.13
  -5   9  10    0.32    0.31
  -5   9  10    0.03    0.27
   4   9 -10    0.21    0.13
  -4   9  10    0.20    0.27
  -4   9  10    0.80    0.31
  -3   9  10    0.00    0.28
   3   9 -10    0.23    0.12
  -3   9  10    0.35    0.28
  -2   9  10    0.13    0.30
   2   9 -10    0.36    0.13
  -2   9  10    0.40    0.27
   2   9 -10    0.49    0.22
  -1   9  10   -0.03    0.28
  -1   9  10   -0.34    0.17
   1   9 -10   -0.04    0.18
   1   9 -10   -0.12    0.10
   0   9  10    0.15    0.23
   0   9  10    0.08    0.28
   0   9 -10   -0.02    0.14
   0   9 -10    0.16    0.21
   1   9  10    0.96    0.31
  -1   9 -10    0.68    0.25
  -1   9 -10    1.01    0.23
   1   9  10    0.45    0.32
  -2   9 -10    0.11    0.21
   2   9  10   -0.15    0.21
  -2   9 -10    0.04    0.18
   3   9  10    0.30    0.26
  -3   9 -10    0.34    0.21
  -3   9 -10    0.11    0.22
   4   9  10    0.32    0.25
  -4   9 -10   -0.25    0.15
  -4   9 -10    0.32    0.22
  -5   9 -10   -0.35    0.17
   5   9  10    0.02    0.25
  -5   9 -10   -0.12    0.21
  -6   9 -10   -0.13    0.22
   6   9  10   -0.18    0.23
  -6   9 -10    0.09    0.27
  -6  10  10   -0.09    0.31
   6  10 -10    0.02    0.16
  -5  10  10    0.33    0.34
  -5  10  10   -0.10    0.29
   5  10 -10    0.15    0.17
  -4  10  10   -0.34    0.28
   4  10 -10   -0.02    0.14
  -4  10  10    0.26    0.27
  -3  10  10    0.06    0.28
   3  10 -10    0.14    0.14
  -3  10  10   -0.23    0.29
  -2  10  10    0.64    0.31
   2  10 -10    0.07    0.13
  -2  10  10   -0.06    0.29
   1  10 -10   -0.01    0.15
  -1  10  10   -0.02    0.24
  -1  10  10    0.38    0.35
   1  10 -10   -0.09    0.20
   0  10  10    0.06    0.25
   0  10 -10   -0.15    0.14
   0  10  10   -0.42    0.28
   0  10 -10    0.24    0.22
  -1  10 -10    0.24    0.18
  -1  10 -10    0.30    0.24
   1  10  10    0.11    0.28
   1  10  10    0.11    0.26
  -2  10 -10    0.42    0.23
   2  10  10    0.80    0.33
  -2  10 -10    0.29    0.25
   3  10  10    0.09    0.25
  -3  10 -10    0.33    0.25
  -3  10 -10   -0.31    0.20
   4  10  10   -0.03    0.26
  -4  10 -10   -0.08    0.22
  -4  10 -10    0.09    0.25
   1  11 -10    0.59    0.20
   1  11 -10    0.72    0.23
  -1  11  10    0.79    0.36
 -14   0  11    0.26    0.30
 -13   0  11    0.48    0.29
 -12   0  11    0.07    0.23
 -11   0  11    0.15    0.23
 -10   0  11    0.39    0.23
   9   0 -11   14.61    0.73
  -9   0  11   12.20    0.68
  -8   0  11    0.01    0.18
   8   0 -11    0.09    0.17
   7   0 -11    2.53    0.33
  -7   0  11    3.08    0.35
  -6   0  11    0.04    0.15
  -5   0  11    5.06    0.37
  -5   0  11    4.47    0.38
  -4   0  11   -0.03    0.12
  -4   0  11    0.12    0.13
  -3   0  11   23.21    0.74
  -3   0  11   21.63    0.73
  -2   0  11    0.00    0.11
  -2   0  11   -0.05    0.12
  -1   0  11    9.08    0.44
   1   0 -11    9.32    0.52
  -1   0  11    7.94    0.42
   0   0 -11    0.00    0.15
   0   0  11    0.05    0.12
  -1   0 -11    7.43    0.49
   1   0  11    7.72    0.43
  -2   0 -11    0.04    0.18
   2   0  11    0.11    0.13
  -3   0 -11    8.24    0.56
   3   0  11    8.07    0.46
   4   0  11    0.03    0.14
  -4   0 -11    0.04    0.19
   5   0  11    0.05    0.15
  -5   0 -11    0.10    0.22
  -6   0 -11   -0.10    0.21
   6   0  11   -0.08    0.16
  -7   0 -11    4.96    0.62
   7   0  11    5.33    0.51
  -8   0 -11   -0.12    0.26
   8   0  11    0.22    0.20
   9   0  11    0.22    0.22
  10   0  11    0.25    0.24
  11   0  11    1.42    0.37
  12   0  11    0.36    0.31
 -14  -1  11    0.28    0.29
 -14   1  11    0.37    0.32
 -13  -1  11   -0.10    0.24
 -13   1  11   -0.11    0.23
 -12  -1  11    0.23    0.27
 -12   1  11    0.48    0.29
 -11  -1  11    0.47    0.27
 -11   1  11    0.58    0.28
 -10  -1  11   -0.29    0.17
  10  -1 -11    0.16    0.21
 -10   1  11   -0.03    0.20
  -9  -1  11   -0.18    0.17
   9  -1 -11    0.06    0.20
  -9   1  11    0.06    0.19
  -8  -1  11    2.30    0.32
   8  -1 -11    2.31    0.35
  -8   1  11    1.96    0.33
   7  -1 -11    8.55    0.54
  -7  -1  11    8.50    0.47
  -7   1  11    8.31    0.52
   7   1 -11    8.75    0.48
  -6  -1  11    1.09    0.22
  -6   1  11    1.60    0.28
  -5  -1  11    1.97    0.25
  -5   1  11    1.72    0.27
  -4  -1  11   17.93    0.61
  -4  -1  11   17.23    0.61
  -4   1  11   16.83    0.69
   4   1 -11   18.56    0.59
  -3  -1  11    8.17    0.38
  -3  -1  11    7.39    0.37
  -3   1  11    8.61    0.47
  -3   1  11    6.95    0.44
  -2  -1  11    0.37    0.13
  -2  -1  11   -0.06    0.10
  -2   1  11    0.64    0.17
  -2   1  11    0.44    0.16
  -1  -1  11    0.25    0.12
  -1  -1  11    0.04    0.11
   1   1 -11    0.07    0.13
  -1   1  11    0.26    0.15
   0  -1 -11   -0.11    0.16
   0  -1  11    0.30    0.14
   0   1  11    0.11    0.14
   0   1 -11    0.19    0.15
  -1  -1 -11    1.30    0.28
   1  -1  11    1.23    0.19
  -1   1 -11    0.84    0.21
   1   1  11    0.83    0.20
  -2  -1 -11   11.61    0.67
   2  -1  11   12.84    0.52
  -2   1 -11   12.00    0.62
   2   1  11   11.62    0.57
   3  -1  11    4.00    0.36
  -3  -1 -11    3.62    0.45
   3   1  11    3.05    0.35
  -3   1 -11    2.88    0.38
  -4  -1 -11    0.32    0.24
   4  -1  11    0.43    0.18
   4   1  11    0.20    0.17
  -4   1 -11    0.56    0.24
  -5  -1 -11    1.94    0.40
   5  -1  11    1.36    0.25
   5   1  11    1.58    0.28
  -5   1 -11    1.42    0.32
  -6  -1 -11    0.00    0.24
   6  -1  11    0.57    0.22
   6   1  11    0.05    0.18
  -6   1 -11    0.13    0.23
   7  -1  11    1.12    0.26
  -7  -1 -11    1.06    0.37
   7   1  11    1.05    0.28
  -7   1 -11    0.75    0.31
   8  -1  11    0.76    0.26
   8   1  11    0.64    0.25
  -8   1 -11    0.57    0.32
   9  -1  11    2.55    0.41
  -9   1 -11    2.33    0.53
   9   1  11    2.05    0.38
  10  -1  11    0.03    0.22
  10   1  11   -0.23    0.17
  11  -1  11    0.12    0.24
  11   1  11    0.12    0.25
  12  -1  11    0.35    0.30
  12   1  11   -0.20    0.25
 -13  -2  11    0.70    0.32
 -13   2  11    0.48    0.32
 -12  -2  11    0.05    0.24
 -12   2  11   -0.02    0.24
  11  -2 -11    2.22    0.42
 -11  -2  11    1.85    0.34
 -11   2  11    2.25    0.42
  10  -2 -11   -0.04    0.23
 -10  -2  11   -0.01    0.19
 -10   2  11   -0.03    0.22
  -9  -2  11    0.04    0.17
   9  -2 -11   -0.10    0.18
   9   2 -11    0.15    0.19
  -9   2  11   -0.04    0.20
  -8  -2  11    0.11    0.16
   8  -2 -11    0.00    0.18
  -8   2  11    0.09    0.20
   8   2 -11   -0.09    0.16
  -7  -2  11    1.63    0.25
   7  -2 -11    0.80    0.26
  -7   2  11    1.73    0.33
   7   2 -11    1.50    0.28
  -6  -2  11    8.73    0.43
  -6   2  11    8.65    0.55
  -5  -2  11    8.99    0.40
  -5   2  11    9.74    0.55
  -4  -2  11   15.56    0.52
  -4   2  11   15.25    0.69
   4   2 -11   17.07    0.56
  -3  -2  11    2.80    0.21
  -3  -2  11    2.95    0.21
  -3   2  11    3.25    0.36
  -2  -2  11    0.23    0.10
  -2  -2  11    0.35    0.11
  -2   2  11    0.64    0.20
  -1  -2  11   11.99    0.40
  -1   2  11   10.53    0.55
   1   2 -11   10.67    0.49
   0  -2  11    5.45    0.29
   0  -2 -11    5.80    0.55
   0   2 -11    5.33    0.36
   0   2  11    6.47    0.44
   1  -2  11   26.12    0.75
  -1  -2 -11   26.05    1.06
  -1   2 -11   26.64    0.89
   1   2  11   27.23    0.94
   2  -2  11   19.10    0.64
  -2  -2 -11   19.21    0.90
   2   2  11   19.06    0.78
  -2   2 -11   18.22    0.75
  -3  -2 -11    1.46    0.33
   3  -2  11    0.77    0.19
  -3   2 -11    1.60    0.29
   3   2  11    0.83    0.24
   4  -2  11    0.40    0.17
  -4  -2 -11    0.66    0.29
   4   2  11    0.52    0.20
  -4   2 -11    0.43    0.21
   5  -2  11    0.55    0.19
  -5  -2 -11    1.37    0.36
  -5   2 -11    0.67    0.27
   5   2  11    0.68    0.23
  -6  -2 -11    0.32    0.29
   6  -2  11    0.11    0.19
   6   2  11    0.16    0.18
  -6   2 -11    0.18    0.24
   7  -2  11   -0.10    0.16
  -7  -2 -11   -0.14    0.23
   7   2  11   -0.01    0.18
  -7   2 -11    0.15    0.28
   8  -2  11   -0.11    0.17
   8   2  11    0.07    0.19
  -8   2 -11   -0.12    0.25
   9  -2  11    1.61    0.34
  -9   2 -11    1.68    0.46
   9   2  11    1.86    0.37
  10  -2  11    0.50    0.28
  10   2  11    0.85    0.32
  11  -2  11    0.03    0.25
  11   2  11    0.01    0.26
 -13  -3  11    0.71    0.30
 -13   3  11    1.46    0.42
  12  -3 -11   -0.30    0.22
 -12  -3  11    0.14    0.23
 -12   3  11   -0.08    0.25
 -11  -3  11   -0.08    0.19
  11  -3 -11   -0.06    0.20
 -11   3  11    0.34    0.28
  10  -3 -11   -0.04    0.20
 -10  -3  11   -0.11    0.18
 -10   3  11    0.32    0.26
  -9  -3  11    0.32    0.18
   9  -3 -11    0.59    0.28
  -9   3  11    0.13    0.20
   9   3 -11    0.69    0.24
   8  -3 -11    0.87    0.29
  -8  -3  11    1.14    0.22
  -8   3  11    1.35    0.31
  -8   3  11    1.38    0.27
   8   3 -11    0.92    0.25
  -7  -3  11    0.31    0.16
  -7   3  11    0.00    0.20
   7   3 -11    0.33    0.18
  -7   3  11    0.36    0.19
  -6  -3  11   43.53    1.04
  -6   3  11   41.55    1.38
   6   3 -11   40.52    1.22
  -5  -3  11    4.31    0.24
  -5   3  11    3.11    0.40
   5   3 -11    3.68    0.20
  -4  -3  11    5.00    0.20
  -4   3  11    4.73    0.47
  -3   3  11    7.09    0.49
   2   3 -11    0.35    0.13
  -2   3  11    0.33    0.19
  -1  -3  11    0.00    0.06
  -1   3  11    0.14    0.16
   1   3 -11    0.05    0.11
   0  -3  11   16.37    0.45
   0  -3  11   16.32    0.45
   0   3  11   15.72    0.71
   0   3 -11   15.20    0.58
   1  -3  11    1.54    0.18
  -1  -3 -11    1.71    0.36
   1   3  11    2.03    0.33
  -1   3 -11    2.16    0.26
   2  -3  11   17.84    0.58
  -2  -3 -11   19.15    0.94
  -2   3 -11   17.44    0.71
   2   3  11   18.32    0.80
  -3  -3 -11    4.34    0.53
   3  -3  11    3.35    0.29
  -3   3 -11    4.07    0.42
   3   3  11    4.25    0.45
   4  -3  11    1.92    0.26
  -4  -3 -11    1.65    0.38
   4   3  11    1.82    0.32
  -4   3 -11    2.23    0.34
  -5  -3 -11    0.33    0.30
   5  -3  11    0.18    0.17
   5   3  11    0.54    0.24
  -5   3 -11    0.85    0.27
   6  -3  11    1.04    0.24
   6   3  11    0.88    0.27
  -6   3 -11    0.86    0.30
   7  -3  11    0.19    0.19
  -7   3 -11    0.58    0.30
   7   3  11    0.82    0.27
   8  -3  11    0.03    0.21
   8   3  11   -0.03    0.20
  -8   3 -11   -0.06    0.27
   9  -3  11    0.09    0.21
   9   3  11    0.08    0.23
  -9   3 -11   -0.24    0.27
  10  -3  11    0.04    0.22
  10   3  11   -0.21    0.22
  11  -3  11    0.51    0.30
  11   3  11    0.73    0.35
  13  -4 -11    0.03    0.30
 -13  -4  11   -0.27    0.22
 -13   4  11    0.03    0.27
  12  -4 -11    0.18    0.29
 -12  -4  11    0.20    0.23
 -12   4  11   -0.44    0.24
  11  -4 -11    0.10    0.26
 -11  -4  11    0.43    0.23
 -11   4  11    0.29    0.27
 -10  -4  11    0.14    0.18
  10  -4 -11    0.16    0.24
 -10   4  11    0.08    0.22
   9  -4 -11    0.83    0.29
  -9  -4  11    0.41    0.19
   9   4 -11    0.74    0.26
  -9   4  11    0.38    0.26
  -8  -4  11    0.89    0.18
  -8   4  11    0.79    0.26
  -8   4  11    0.89    0.29
   8   4 -11    1.18    0.26
  -7  -4  11    1.01    0.17
   7   4 -11    1.31    0.24
  -7   4  11    0.79    0.29
  -7   4  11    1.01    0.27
  -6   4  11    1.45    0.33
  -6   4  11    1.96    0.33
   6   4 -11    1.44    0.23
   5   4 -11    0.17    0.13
  -5   4  11    0.37    0.24
  -5   4  11    0.27    0.22
  -4   4  11    0.80    0.28
   4   4 -11    0.89    0.16
  -3   4  11   31.13    1.13
  -2   4  11    1.37    0.30
   2   4 -11    1.32    0.16
   1   4 -11   18.97    0.57
  -1   4  11   19.18    0.83
   0   4 -11   10.29    0.43
   0   4  11   10.64    0.60
   1  -4  11    0.02    0.08
   1   4  11   -0.03    0.16
  -1   4 -11    0.18    0.12
  -2  -4 -11    0.30    0.25
   2  -4  11    0.21    0.11
  -2   4 -11    0.26    0.15
   2   4  11   -0.04    0.14
  -3  -4 -11    1.10    0.35
   3  -4  11    0.88    0.17
  -3   4 -11    0.96    0.23
   3   4  11    1.25    0.28
   4  -4  11    0.98    0.20
  -4  -4 -11    0.30    0.29
   4   4  11    1.37    0.32
  -4   4 -11    1.29    0.27
   5  -4  11    0.26    0.16
   5   4  11    0.21    0.20
  -5   4 -11    0.34    0.22
   6  -4  11    1.08    0.23
   6   4  11    1.42    0.33
  -6   4 -11    1.62    0.36
   7  -4  11    0.28    0.19
   7   4  11    0.15    0.22
  -7   4 -11    0.31    0.27
   8  -4  11    1.23    0.29
   8   4  11    1.40    0.35
  -8   4 -11    1.09    0.39
   9  -4  11   -0.03    0.20
  -9   4 -11    0.66    0.37
   9   4  11   -0.10    0.24
  10  -4  11    0.10    0.23
  10   4  11    0.40    0.28
 -10   4 -11    0.02    0.31
  11  -4  11    0.29    0.27
  11   4  11   -0.01    0.27
  12  -5 -11    0.29    0.32
 -12   5  11    0.51    0.32
  11  -5 -11    0.01    0.26
 -11   5  11    0.02    0.27
  10  -5 -11   -0.33    0.20
 -10   5  11   -0.21    0.19
   9   5 -11    0.74    0.25
  -9   5  11    0.85    0.34
  -8   5  11   -0.03    0.21
   8   5 -11   -0.13    0.16
  -8   5  11    0.16    0.24
  -7   5  11    5.40    0.51
  -7   5  11    6.92    0.66
   7   5 -11    5.56    0.40
  -6   5  11    0.11    0.21
  -6   5  11    0.14    0.21
   6   5 -11    0.26    0.14
  -5   5  11    0.82    0.29
  -5   5  11    1.71    0.32
   5   5 -11    1.10    0.17
   4   5 -11   30.31    0.82
   4   5 -11   33.21    0.87
  -4   5  11   35.91    1.21
  -4   5  11   33.33    1.24
  -3   5  11    8.81    0.61
   3   5 -11    7.69    0.39
  -3   5  11    7.16    0.61
   2   5 -11    0.91    0.19
  -2   5  11    1.24    0.29
   1   5 -11    0.26    0.09
  -1   5  11    0.52    0.24
   0   5  11   10.39    0.64
   0   5 -11   10.11    0.40
  -1   5 -11    2.59    0.27
   1   5  11    2.49    0.37
   2  -5  11    3.97    0.21
  -2   5 -11    3.65    0.35
   2   5  11    3.99    0.46
   3  -5  11    0.92    0.16
   3   5  11    0.61    0.24
  -3   5 -11    0.75    0.21
   4  -5  11    2.97    0.28
   4   5  11    2.18    0.38
  -4   5 -11    2.63    0.36
   5  -5  11    2.01    0.27
   5   5  11    1.27    0.32
  -5   5 -11    1.52    0.32
   6  -5  11    0.08    0.17
  -6   5 -11   -0.18    0.20
   6   5  11   -0.11    0.17
   7  -5  11    0.01    0.17
   7   5  11    0.14    0.20
  -7   5 -11    0.17    0.25
   8  -5  11    0.33    0.23
   8   5  11    0.20    0.26
  -8   5 -11    0.00    0.27
   9  -5  11    0.00    0.22
   9   5  11    0.14    0.26
  -9   5 -11    0.25    0.30
  10  -5  11   -0.14    0.22
 -10   5 -11    0.04    0.35
  10   5  11   -0.10    0.26
  11  -6 -11   -0.24    0.25
 -11   6  11    0.02    0.27
 -10   6  11   -0.26    0.22
  -9   6  11    1.17    0.32
   9   6 -11    0.08    0.20
  -9   6  11    0.26    0.28
  -8   6  11    0.19    0.24
   8   6 -11    0.19    0.17
  -8   6  11    0.16    0.24
  -7   6  11    0.58    0.29
   7   6 -11    0.66    0.19
  -7   6  11    0.53    0.28
  -6   6  11    0.12    0.25
   6   6 -11    0.26    0.14
  -6   6  11    0.32    0.22
  -5   6  11   -0.31    0.21
  -5   6  11    0.22    0.22
   5   6 -11   -0.05    0.09
  -4   6  11    3.01    0.46
  -4   6  11    3.25    0.46
  -3   6  11    0.85    0.29
   3   6 -11    0.79    0.20
  -3   6  11    1.12    0.35
  -2   6  11   -0.07    0.22
   2   6 -11   -0.18    0.12
  -2   6  11   -0.07    0.20
   1   6 -11    2.84    0.32
  -1   6  11    2.65    0.40
   0   6 -11    0.07    0.09
   0   6  11    0.16    0.20
   0   6 -11   -0.14    0.13
  -1   6 -11    0.12    0.17
  -1   6 -11   -0.02    0.12
   1   6  11   -0.15    0.15
  -2   6 -11    1.26    0.22
   2   6  11    0.94    0.27
   3  -6  11    0.16    0.11
   3   6  11    0.30    0.22
  -3   6 -11    0.11    0.16
   4  -6  11    0.13    0.14
   4   6  11    0.06    0.18
  -4   6 -11   -0.22    0.14
   5  -6  11   -0.06    0.15
  -5   6 -11   -0.02    0.20
   5   6  11    0.03    0.21
   6  -6  11    2.55    0.32
   6   6  11    1.41    0.35
  -6   6 -11    1.70    0.38
   7  -6  11    0.82    0.25
  -7   6 -11    1.14    0.34
   7   6  11    0.55    0.29
   8  -6  11    0.31    0.20
  -8   6 -11    0.03    0.30
   8   6  11    0.23    0.26
   9  -6  11   -0.20    0.20
   9   6  11    0.19    0.27
  -9   6 -11   -0.21    0.29
 -10   7  11    0.02    0.30
  -9   7  11    0.94    0.36
   9   7 -11    0.35    0.19
  -9   7  11    0.37    0.29
   8   7 -11   -0.10    0.16
  -8   7  11   -0.26    0.23
  -8   7  11    0.16    0.27
  -7   7  11   -0.25    0.24
   7   7 -11    0.26    0.16
  -7   7  11    0.03    0.22
  -6   7  11    0.26    0.27
  -6   7  11    0.26    0.23
   6   7 -11    0.07    0.12
  -5   7  11    0.96    0.32
   5   7 -11    0.55    0.13
  -5   7  11    0.07    0.22
  -4   7  11    0.84    0.31
  -4   7  11    1.23    0.34
   3   7 -11    0.16    0.16
  -3   7  11    0.41    0.26
  -3   7  11   -0.11    0.20
  -2   7  11    2.67    0.43
   2   7 -11    2.80    0.33
   1   7 -11    0.05    0.16
  -1   7  11    0.17    0.20
  -1   7  11   -0.15    0.22
   0   7 -11    0.29    0.12
   0   7  11    0.48    0.24
   0   7 -11    0.76    0.21
  -1   7 -11    0.08    0.17
  -1   7 -11    0.08    0.14
   1   7  11    0.14    0.20
   2   7  11   -0.10    0.19
  -2   7 -11    0.42    0.21
  -2   7 -11    0.60    0.19
   3   7  11    1.00    0.31
  -3   7 -11    0.45    0.21
  -3   7 -11    0.70    0.22
  -4   7 -11    0.10    0.18
  -4   7 -11    0.03    0.19
   4   7  11    0.29    0.24
   5  -7  11    0.28    0.17
  -5   7 -11    0.36    0.25
  -5   7 -11    0.55    0.24
   5   7  11   -0.07    0.20
   6  -7  11    0.36    0.19
[truncated: 62,527 more chars]
